# Supplementary material for: Ubiquity and Diversity of Heterotrophic Bacterial nasA Genes in Diverse Marine Environments
Source: PLoS One. 2015 Feb 3;10(2):e0117473. doi: 10.1371/journal.pone.0117473 (PMC4315400; doi:10.1371/journal.pone.0117473)
Supplement: S1 Table — (XLSX) [file pone.0117473.s004.xlsx]

## Sheet: Sheet1
Cruise name	Cruise time
South China Sea	2006.12
973 East China Sea	2007.11
973 East China Sea cruise	2008.12
973 Western Pacific Ocean cruise	2005.9
global ocean cruise	2005.9
Kueishantao Islet hydrothermal vents	2009.8
Three 973 bloom tracking cruises	2005.3.27-2005.6.3
