# Supplementary material for: Ubiquity and Diversity of Heterotrophic Bacterial nasA Genes in Diverse Marine Environments
Source: PLoS One. 2015 Feb 3;10(2):e0117473. doi: 10.1371/journal.pone.0117473 (PMC4315400; doi:10.1371/journal.pone.0117473)
Supplement: S2 Table — (XLSX) [file pone.0117473.s005.xlsx]

## Sheet: Sheet1
Station	Depth(m)	Total clones	Coverage (%)	Taxa	Dominance	Shannon	Simpson	Longtitude	Latitude	Sampling Date	Tempera- ture (℃)	Salinity (‰)	Chl a (μg/L)	NO3- (μmol/L)	Total Depth(m)
South China Sea
Y32	5	66	76.1	25	0.12	2.68	0.88	110.15E	13.42N	12/2006	27.7	33.5		<0.2	2332
	500	57	74.1	25	0.09	2.85	0.91	110.15E	13.42N	12/2006	8.8	34.4		30.1	2332
	800	80	71.3	38	0	3.4	1	110.15E	13.42N	12/2006	5.7	34.5		35.3	2332
	1700	77	85.7	27	0.1	3	0.9	110.15E	13.42N	12/2006	2.7	34.6		38	2332
Z95	5	42	73.8	18	0.1	2.5	0.9	119.02E	16.98N	12/2006	27	33.9	0.21	<0.2	4000
	500	68	70.6	30	0.1	2.9	0.9	119.02E	16.98N	12/2006	8.3	34.4		26.7	4000
Pacific Ocean
H5	5	55	92.7	12	0.2	1.97	0.8	130E	5N	9/2005	31.6	34.5	0.17	0	≈5000
H10	5	71	97.2	11	0.2	1.91	0.8	130E	10N	9/2005	31.5	34.3		0	≈5000
H15	5	43	86	14	0.15	2.24	0.85	130E	15N	9/2005	31.4	34.4		0	≈5000
H20	5	54	90.7	11	0.21	1.83	0.79	130E	20N	9/2005	29.3	34.6	0.04	0	≈5000
ST22	5	59	78	23	0.11	2.66	0.89	159.25E	0N	12/2008	29.6	34.8	0.2	0	2382
ST23	5	58	72.4	22	0.17	2.44	0.83	144.99E	7N	12/2008	29.2	33.5	0.04	0	3400
East China Sea
401	10	48	69.4	24	0.07	2.91	0.93	122.66E	31.63N	8/2008	27	21.4			34
102	5	56	80.4	19	0.1	2.54	0.9	125.84E	31.26N	11/2007					80
607	5	56	83.9	14	0.3	1.76	0.7	127.93E	31.1N	11/2007	24	34.4	0.29		129
603	5	54	88.9	18	0.13	2.4	0.87	126.49E	32.34N	11/2007	22.9	34.2	0.61		104
601	30	50	86	19	0.1	2.64	0.9	125.39E	32.87N	11/2007	22.2	34.1			103
	75	48	83.3	16	0.14	2.33	0.86	125.39E	32.87N	11/2007	17.5	34.5			103
	100	58	67.2	28	0.06	3.03	0.94	125.39E	32.87N	11/2007	17.1	34.5			103
RA01	5	58	86.2	14	0.16	2.17	0.84	122.64E	30.5N	5/2005	18.5	28.7	0.36	19.5
RA01-B	5	58	86.2	16	0.14	2.31	0.86	122.64E	30.5N	6/2005	21.6	26.4	27.55	15.1
RB-10	5	59	86.7	18	0.1	2.53	0.9	122.75′E	30N	5/2005	24.5	31	1.23	0.9
ZB9-B	5	52	84.6	15	0.19	2.08	0.81	122.39E	28.98N	6/2005	23.6	29.3	4.34	3.3
ZE-27	5	59	87.7	11	0.54	1.16	0.46	121.33E	27.39N	4/2005	10.5	30.4	0.86	18.6
ZD-24a-B	5	60	93.3	8	0.36	1.37	0.64	122.07E	27.7N	3/2005	13.1	32.5	14.95	3.3
Kueishantao Islet
	5	60	96.7	6	0.48	1.01	0.53	121.57E	24.53N	8/2009	28.5	34.1		0.5	17
Atlantic Ocean
At7	5	52	76.9	27	0.05	3.13	0.95	42.33W	10.66N	10/2005			0.11		3000
AT37	5	45	93.3	9	0.18	1.87	0.82	12.59E	27.36S	11/2005	18.7	35.2	0.13	4	1100
