# Supplementary material for: Ubiquity and Diversity of Heterotrophic Bacterial nasA Genes in Diverse Marine Environments
Source: PLoS One. 2015 Feb 3;10(2):e0117473. doi: 10.1371/journal.pone.0117473 (PMC4315400; doi:10.1371/journal.pone.0117473)
Supplement: S3 Table — (XLSX) [file pone.0117473.s006.xlsx]

## Sheet: Sheet1
Strain	depth（m)	nasA blast	identity	16S rRNA blast	identity	source
WP5m-1	5	EF471379	74	HQ439533	99	reef surface biofilm
WP5m-7	5	EF471385	90	AB712357	99	Eastern Mediterranean Sea
WP5m-5	5	EF471385	89	EF061417	99	china sea
WP5m-8	5	EF471385	90	JX407256	100	Eastern Mediterranean Sea
SCS5m-1	5	EF471385	91	AB712357	99	deep-sea surface sediment
SCS1000m-1	1000	EF471385	90	HM490142	100	sediment
SCS5m-3	5	EF471385	88	AB712357	100	sediment
SCS1700m-1	1700	EF471385	88	HM490142	100	sediment
SCS75m-1	75	EF471385	89	AB712357	99	sediment
SCS200m-2	200	EF471385	92	FJ170015	99	sediment
WP5m-2	5	EF474145	100	HE586885	99	water used in aquaculture
SCS150m-1	150	EF474134	90	EU365568	99	arctic seawater
WP5m-11	5	CP002585	81	JF313066	99	arctic seawater
SCS30m-1	30	EU013938	100	NR_025477	99	water
WP5m-10	5	EF474143	95	EU781513	99	Indian Ocean
WP5m-12	5	EU013934	76	GU977189	99	South china sea
SCS50m-1	50	EU013937	99	AB607861	99	phytoplankton culture
SCS800m-1	800	AP010951	68	HQ425693	100	South china sea
SCS5m-6	5	HE577328	71	EU440793	99	seawater
SCS5m-7	5	EU013936	100	AY307927	98
SCS800m-2	800	CP002453	77	GU584167	99	water
SCS-Sediment-1	Sediment	CP002453	78	EU753120	99	tidal flat sand
SCS500m-1	500	CP002453	78	GU936121	99	Karlodinium micrum culture
WP5m-6	5	EF474143	97	EU781524	99	Indian Ocean
SCS100m-1	100	EF471369	98	EU430083	99
SCS2500m-1	25000	EF474143	98	EU935272	100	sediment from Liliput field
SCS5m-4	5	EU013935	99	FJ461447	99	South China Sea
SCS75m-2	75	EU013935	100	AM944524	100	marine electroactive biofilm
