# Supplementary material for: Ubiquity and Diversity of Heterotrophic Bacterial nasA Genes in Diverse Marine Environments
Source: PLoS One. 2015 Feb 3;10(2):e0117473. doi: 10.1371/journal.pone.0117473 (PMC4315400; doi:10.1371/journal.pone.0117473)
Supplement: S4 Table — (XLSX) [file pone.0117473.s007.xlsx]

## Sheet: Sheet1
nasA sequences number	Total sequence number	Percent to the total sequences(%)	Reference
0	53	0	Allen A E e tal 2001, AEM
1	55	0.0181818	Allen A E e tal 2005, AME
12	75	0.16	Anita Adhitya e tal 2007, ME
4	43	0.0930233	Haiyuan Cai and Nianzhi Jiao,2008,ME
