# Supplementary material for: Ubiquity and Diversity of Heterotrophic Bacterial nasA Genes in Diverse Marine Environments
Source: PLoS One. 2015 Feb 3;10(2):e0117473. doi: 10.1371/journal.pone.0117473 (PMC4315400; doi:10.1371/journal.pone.0117473)
Supplement: S5 Table — (XLSX) [file pone.0117473.s008.xlsx]

## Sheet: Sheet1
Organism name	Taxonomy	Lineage
Acidithiobacillus caldus SM-1	Gammaproteobacteria	Bacteria; Proteobacteria; Gammaproteobacteria; Acidithiobacillales; Acidithiobacillaceae; Acidithiobacillus
Acidithiobacillus ferrivorans SS3	Gammaproteobacteria	Bacteria; Proteobacteria; Gammaproteobacteria; Acidithiobacillales; Acidithiobacillaceae; Acidithiobacillus
Acinetobacter baumannii 1656-2	Gammaproteobacteria	Bacteria; Proteobacteria; Gammaproteobacteria; Pseudomonadales; Moraxellaceae; Acinetobacter; Acinetobacter calcoaceticus/baumannii
Acinetobacter baumannii AB0057	Gammaproteobacteria	Bacteria; Proteobacteria; Gammaproteobacteria; Pseudomonadales; Moraxellaceae; Acinetobacter; Acinetobacter calcoaceticus/baumannii
Acinetobacter baumannii AB307-0294	Gammaproteobacteria	Bacteria; Proteobacteria; Gammaproteobacteria; Pseudomonadales; Moraxellaceae; Acinetobacter; Acinetobacter calcoaceticus/baumannii
Acinetobacter baumannii ACICU	Gammaproteobacteria	Bacteria; Proteobacteria; Gammaproteobacteria; Pseudomonadales; Moraxellaceae; Acinetobacter; Acinetobacter calcoaceticus/baumannii
Acinetobacter baumannii ATCC 17978	Gammaproteobacteria	Bacteria; Proteobacteria; Gammaproteobacteria; Pseudomonadales; Moraxellaceae; Acinetobacter; Acinetobacter calcoaceticus/baumannii
Acinetobacter baumannii AYE	Gammaproteobacteria	Bacteria; Proteobacteria; Gammaproteobacteria; Pseudomonadales; Moraxellaceae; Acinetobacter; Acinetobacter calcoaceticus/baumannii
Acinetobacter baumannii D1279779	Gammaproteobacteria	Bacteria; Proteobacteria; Gammaproteobacteria; Pseudomonadales; Moraxellaceae; Acinetobacter; Acinetobacter calcoaceticus/baumannii
Acinetobacter baumannii MDR-TJ	Gammaproteobacteria	Bacteria; Proteobacteria; Gammaproteobacteria; Pseudomonadales; Moraxellaceae; Acinetobacter; Acinetobacter calcoaceticus/baumannii
Acinetobacter baumannii MDR-ZJ06	Gammaproteobacteria	Bacteria; Proteobacteria; Gammaproteobacteria; Pseudomonadales; Moraxellaceae; Acinetobacter; Acinetobacter calcoaceticus/baumannii
Acinetobacter baumannii SDF	Gammaproteobacteria	Bacteria; Proteobacteria; Gammaproteobacteria; Pseudomonadales; Moraxellaceae; Acinetobacter; Acinetobacter calcoaceticus/baumannii
Acinetobacter baumannii TCDC-AB0715	Gammaproteobacteria	Bacteria; Proteobacteria; Gammaproteobacteria; Pseudomonadales; Moraxellaceae; Acinetobacter; Acinetobacter calcoaceticus/baumannii
Acinetobacter baumannii TYTH-1	Gammaproteobacteria	Bacteria; Proteobacteria; Gammaproteobacteria; Pseudomonadales; Moraxellaceae; Acinetobacter; Acinetobacter calcoaceticus/baumannii
Acinetobacter calcoaceticus PHEA-2	Gammaproteobacteria	Bacteria; Proteobacteria; Gammaproteobacteria; Pseudomonadales; Moraxellaceae; Acinetobacter; Acinetobacter calcoaceticus/baumannii
Acinetobacter oleivorans DR1	Gammaproteobacteria	Bacteria; Proteobacteria; Gammaproteobacteria; Pseudomonadales; Moraxellaceae; Acinetobacter; Acinetobacter calcoaceticus/baumannii
Acinetobacter sp. ADP1	Gammaproteobacteria	Bacteria; Proteobacteria; Gammaproteobacteria; Pseudomonadales; Moraxellaceae; Acinetobacter; Acinetobacter calcoaceticus/baumannii
Aeromonas hydrophila subsp. hydrophila ATCC 7966	Gammaproteobacteria	Bacteria; Proteobacteria; Gammaproteobacteria; Aeromonadales; Aeromonadaceae; Aeromonas; Aeromonas hydrophila; Aeromonas hydrophila subsp. hydrophila
Alcanivorax borkumensis SK2	Gammaproteobacteria	Bacteria; Proteobacteria; Gammaproteobacteria; Oceanospirillales; Alcanivoracaceae; Alcanivorax; Alcanivorax borkumensis
Alkalilimnicola ehrlichii MLHE-1	Gammaproteobacteria	Bacteria; Proteobacteria; Gammaproteobacteria; Chromatiales; Ectothiorhodospiraceae; Alkalilimnicola; Alkalilimnicola ehrlichii
Alteromonas macleodii AltDE1	Gammaproteobacteria	Bacteria; Proteobacteria; Gammaproteobacteria; Alteromonadales; Alteromonadaceae; Alteromonas
Alteromonas macleodii ATCC 27126	Gammaproteobacteria	Bacteria; Proteobacteria; Gammaproteobacteria; Alteromonadales; Alteromonadaceae; Alteromonas
Alteromonas macleodii str. 'Balearic Sea AD45'	Gammaproteobacteria	Bacteria; Proteobacteria; Gammaproteobacteria; Alteromonadales; Alteromonadaceae; Alteromonas
Alteromonas macleodii str. 'Deep ecotype'	Gammaproteobacteria	Bacteria; Proteobacteria; Gammaproteobacteria; Alteromonadales; Alteromonadaceae; Alteromonas
Alteromonas macleodii str. 'English Channel 673'	Gammaproteobacteria	Bacteria; Proteobacteria; Gammaproteobacteria; Alteromonadales; Alteromonadaceae; Alteromonas
Alteromonas sp. SN2	Gammaproteobacteria	Bacteria; Proteobacteria; Gammaproteobacteria; Alteromonadales; Alteromonadaceae; Alteromonas
Azotobacter vinelandii CA	Gammaproteobacteria	Bacteria; Proteobacteria; Gammaproteobacteria; Pseudomonadales; Pseudomonadaceae; Azotobacter
Azotobacter vinelandii CA6	Gammaproteobacteria	Bacteria; Proteobacteria; Gammaproteobacteria; Pseudomonadales; Pseudomonadaceae; Azotobacter
Azotobacter vinelandii DJ	Gammaproteobacteria	Bacteria; Proteobacteria; Gammaproteobacteria; Pseudomonadales; Pseudomonadaceae; Azotobacter
Candidatus Ruthia magnifica str. Cm (Calyptogena magnifica)	Gammaproteobacteria	Bacteria; Proteobacteria; Gammaproteobacteria; sulfur-oxidizing symbionts
Cellvibrio japonicus Ueda107	Gammaproteobacteria	Bacteria; Proteobacteria; Gammaproteobacteria; Pseudomonadales; Pseudomonadaceae; Cellvibrio
Cellvibrio gilvus ATCC 13127	Gammaproteobacteria	Bacteria; Proteobacteria; Gammaproteobacteria; Pseudomonadales; Pseudomonadaceae; Cellvibrio
Chromohalobacter salexigens DSM 3043	Gammaproteobacteria	Bacteria; Proteobacteria; Gammaproteobacteria; Oceanospirillales; Halomonadaceae; Chromohalobacter
Citrobacter rodentium ICC168	Gammaproteobacteria	Bacteria; Proteobacteria; Gammaproteobacteria; Enterobacteriales; Enterobacteriaceae; Citrobacter
Colwellia psychrerythraea 34H	Gammaproteobacteria	Bacteria; Proteobacteria; Gammaproteobacteria; Alteromonadales; Colwelliaceae; Colwellia
Cronobacter sakazakii ES15	Gammaproteobacteria	Bacteria; Proteobacteria; Gammaproteobacteria; Enterobacteriales; Enterobacteriaceae; Cronobacter
Cronobacter turicensis z3032	Gammaproteobacteria	Bacteria; Proteobacteria; Gammaproteobacteria; Enterobacteriales; Enterobacteriaceae; Cronobacter
Cycloclasticus sp. P1	Gammaproteobacteria	Bacteria; Proteobacteria; Gammaproteobacteria; Thiotrichales; Piscirickettsiaceae; Cycloclasticus
Dickeya dadantii 3937	Gammaproteobacteria	Bacteria; Proteobacteria; Gammaproteobacteria; Enterobacteriales; Enterobacteriaceae; Dickeya
Dickeya dadantii Ech586	Gammaproteobacteria	Bacteria; Proteobacteria; Gammaproteobacteria; Enterobacteriales; Enterobacteriaceae; Dickeya
Dickeya zeae Ech1591	Gammaproteobacteria	Bacteria; Proteobacteria; Gammaproteobacteria; Enterobacteriales; Enterobacteriaceae; Dickeya; Dickeya zeae
Edwardsiella tarda C07-087	Gammaproteobacteria	Bacteria; Proteobacteria; Gammaproteobacteria; Enterobacteriales; Enterobacteriaceae; Edwardsiella; Edwardsiella tarda
Enterobacter aerogenes EA1509E	Gammaproteobacteria	Bacteria; Proteobacteria; Gammaproteobacteria; Enterobacteriales; Enterobacteriaceae; Enterobacter; Enterobacter cloacae complex
Enterobacter aerogenes KCTC 2190	Gammaproteobacteria	Bacteria; Proteobacteria; Gammaproteobacteria; Enterobacteriales; Enterobacteriaceae; Enterobacter; Enterobacter cloacae complex
Enterobacter asburiae LF7a	Gammaproteobacteria	Bacteria; Proteobacteria; Gammaproteobacteria; Enterobacteriales; Enterobacteriaceae; Enterobacter; Enterobacter cloacae complex
Enterobacter cloacae EcWSU1	Gammaproteobacteria	Bacteria; Proteobacteria; Gammaproteobacteria; Enterobacteriales; Enterobacteriaceae; Enterobacter; Enterobacter cloacae complex
Enterobacter cloacae subsp. cloacae ATCC 13047	Gammaproteobacteria	Bacteria; Proteobacteria; Gammaproteobacteria; Enterobacteriales; Enterobacteriaceae; Enterobacter
Enterobacter cloacae subsp. cloacae ENHKU01	Gammaproteobacteria	Bacteria; Proteobacteria; Gammaproteobacteria; Enterobacteriales; Enterobacteriaceae; Enterobacter
Enterobacter cloacae subsp. cloacae NCTC 9394	Gammaproteobacteria	Bacteria; Proteobacteria; Gammaproteobacteria; Enterobacteriales; Enterobacteriaceae; Enterobacter
Enterobacter cloacae subsp. dissolvens SDM	Gammaproteobacteria	Bacteria; Proteobacteria; Gammaproteobacteria; Enterobacteriales; Enterobacteriaceae; Enterobacter
Enterobacter sp. 638	Gammaproteobacteria	Bacteria; Proteobacteria; Gammaproteobacteria; Enterobacteriales; Enterobacteriaceae; Enterobacter
Enterobacteriaceae bacterium strain FGI 57	Gammaproteobacteria	Bacteria; Proteobacteria; Gammaproteobacteria; Enterobacteriales; Enterobacteriaceae; unclassified Enterobacteriaceae; unclassified Enterobacteriaceae (miscellaneous)
Erwinia tasmaniensis Et1/99	Gammaproteobacteria	Bacteria; Proteobacteria; Gammaproteobacteria; Enterobacteriales; Enterobacteriaceae; Erwinia
gamma proteobacterium HdN1	Gammaproteobacteria	Bacteria; Proteobacteria; Gammaproteobacteria; unclassified Gammaproteobacteria; unclassified Gammaproteobacteria (miscellaneous)
Glaciecola psychrophila 170	Gammaproteobacteria	Bacteria; Proteobacteria; Gammaproteobacteria; Alteromonadales; Alteromonadaceae; Glaciecola
Glaciecola sp. 4H-3-7+YE-5	Gammaproteobacteria	Bacteria; Proteobacteria; Gammaproteobacteria; Alteromonadales; Alteromonadaceae; Glaciecola
Haemophilus influenzae R2866	Gammaproteobacteria	Bacteria; Proteobacteria; Gammaproteobacteria; Pasteurellales; Pasteurellaceae; Haemophilus; Haemophilus influenzae
Hahella chejuensis KCTC 2396	Gammaproteobacteria	Bacteria; Proteobacteria; Gammaproteobacteria; Oceanospirillales; Hahellaceae; Hahella; Hahella chejuensis
Halomonas elongata DSM 2581	Gammaproteobacteria	Bacteria; Proteobacteria; Gammaproteobacteria; Oceanospirillales; Halomonadaceae; Halomonas
Halothiobacillus neapolitanus c2	Gammaproteobacteria	Bacteria; Proteobacteria; Gammaproteobacteria; Chromatiales; Halothiobacillaceae; Halothiobacillus
Klebsiella oxytoca E718	Gammaproteobacteria	Bacteria; Proteobacteria; Gammaproteobacteria; Enterobacteriales; Enterobacteriaceae; Klebsiella
Klebsiella oxytoca KCTC 1686	Gammaproteobacteria	Bacteria; Proteobacteria; Gammaproteobacteria; Enterobacteriales; Enterobacteriaceae; Klebsiella
Klebsiella pneumoniae 342	Gammaproteobacteria	Bacteria; Proteobacteria; Gammaproteobacteria; Enterobacteriales; Enterobacteriaceae; Klebsiella
Klebsiella pneumoniae KCTC 2242	Gammaproteobacteria	Bacteria; Proteobacteria; Gammaproteobacteria; Enterobacteriales; Enterobacteriaceae; Klebsiella
Klebsiella pneumoniae subsp. pneumoniae 1084	Gammaproteobacteria	Bacteria; Proteobacteria; Gammaproteobacteria; Enterobacteriales; Enterobacteriaceae; Klebsiella
Klebsiella pneumoniae subsp. pneumoniae HS11286	Gammaproteobacteria	Bacteria; Proteobacteria; Gammaproteobacteria; Enterobacteriales; Enterobacteriaceae; Klebsiella
Klebsiella pneumoniae subsp. pneumoniae MGH 78578	Gammaproteobacteria	Bacteria; Proteobacteria; Gammaproteobacteria; Enterobacteriales; Enterobacteriaceae; Klebsiella
Klebsiella pneumoniae subsp. pneumoniae NTUH-K2044	Gammaproteobacteria	Bacteria; Proteobacteria; Gammaproteobacteria; Enterobacteriales; Enterobacteriaceae; Klebsiella
Klebsiella variicola At-22	Gammaproteobacteria	Bacteria; Proteobacteria; Gammaproteobacteria; Enterobacteriales; Enterobacteriaceae; Klebsiella
Marinobacter aquaeolei VT8	Gammaproteobacteria	Bacteria; Proteobacteria; Gammaproteobacteria; Alteromonadales; Alteromonadaceae; Marinobacter; Marinobacter hydrocarbonoclasticus
Marinobacter hydrocarbonoclasticus ATCC 49840	Gammaproteobacteria	Bacteria; Proteobacteria; Gammaproteobacteria; Alteromonadales; Alteromonadaceae; Marinobacter; Marinobacter hydrocarbonoclasticus
Marinomonas mediterranea MMB-1	Gammaproteobacteria	Bacteria; Proteobacteria; Gammaproteobacteria; Oceanospirillales; Oceanospirillaceae; Marinomonas
Marinomonas posidonica IVIA-Po-181	Gammaproteobacteria	Bacteria; Proteobacteria; Gammaproteobacteria; Oceanospirillales; Oceanospirillaceae; Marinomonas
Marinomonas sp. MWYL1	Gammaproteobacteria	Bacteria; Proteobacteria; Gammaproteobacteria; Oceanospirillales; Oceanospirillaceae; Marinomonas
Methylococcus capsulatus str. Bath	Gammaproteobacteria	Bacteria; Proteobacteria; Gammaproteobacteria; Methylococcales; Methylococcaceae; Methylococcus
Methylomicrobium alcaliphilum 20Z	Gammaproteobacteria	Bacteria; Proteobacteria; Gammaproteobacteria; Methylococcales; Methylococcaceae; Methylomicrobium
Methylomonas methanica MC09	Gammaproteobacteria	Bacteria; Proteobacteria; Gammaproteobacteria; Methylococcales; Methylococcaceae; Methylomonas; Methylomonas methanica
Methylophaga sp. JAM1	Gammaproteobacteria	Bacteria; Proteobacteria; Gammaproteobacteria; Thiotrichales; Piscirickettsiaceae; Methylophaga
Methylophaga sp. JAM7	Gammaproteobacteria	Bacteria; Proteobacteria; Gammaproteobacteria; Thiotrichales; Piscirickettsiaceae; Methylophaga
Pantoea ananatis AJ13355	Gammaproteobacteria	Bacteria; Proteobacteria; Gammaproteobacteria; Enterobacteriales; Enterobacteriaceae; Pantoea
Pantoea ananatis LMG 20103	Gammaproteobacteria	Bacteria; Proteobacteria; Gammaproteobacteria; Enterobacteriales; Enterobacteriaceae; Pantoea
Pantoea ananatis LMG 5342	Gammaproteobacteria	Bacteria; Proteobacteria; Gammaproteobacteria; Enterobacteriales; Enterobacteriaceae; Pantoea
Pantoea ananatis PA13	Gammaproteobacteria	Bacteria; Proteobacteria; Gammaproteobacteria; Enterobacteriales; Enterobacteriaceae; Pantoea
Pantoea sp. At-9b	Gammaproteobacteria	Bacteria; Proteobacteria; Gammaproteobacteria; Enterobacteriales; Enterobacteriaceae; Pantoea
Pantoea vagans C9-1	Gammaproteobacteria	Bacteria; Proteobacteria; Gammaproteobacteria; Enterobacteriales; Enterobacteriaceae; Pantoea
Pectobacterium atrosepticum SCRI1043	Gammaproteobacteria	Bacteria; Proteobacteria; Gammaproteobacteria; Enterobacteriales; Enterobacteriaceae; Pectobacterium
Pectobacterium carotovorum subsp. carotovorum PC1	Gammaproteobacteria	Bacteria; Proteobacteria; Gammaproteobacteria; Enterobacteriales; Enterobacteriaceae; Pectobacterium
Pectobacterium carotovorum subsp. carotovorum PCC21	Gammaproteobacteria	Bacteria; Proteobacteria; Gammaproteobacteria; Enterobacteriales; Enterobacteriaceae; Pectobacterium
Pectobacterium sp. SCC3193	Gammaproteobacteria	Bacteria; Proteobacteria; Gammaproteobacteria; Enterobacteriales; Enterobacteriaceae; Pectobacterium
Pectobacterium wasabiae WPP163	Gammaproteobacteria	Bacteria; Proteobacteria; Gammaproteobacteria; Enterobacteriales; Enterobacteriaceae; Pectobacterium; Pectobacterium wasabiae
Photobacterium profundum SS9	Gammaproteobacteria	Bacteria; Proteobacteria; Gammaproteobacteria; Vibrionales; Vibrionaceae; Photobacterium; Photobacterium profundum
Providencia stuartii MRSN 2154	Gammaproteobacteria	Bacteria; Proteobacteria; Gammaproteobacteria; Enterobacteriales; Enterobacteriaceae; Providencia; Providencia stuartii
Pseudoalteromonas atlantica T6c	Gammaproteobacteria	Bacteria; Proteobacteria; Gammaproteobacteria; Alteromonadales; Pseudoalteromonadaceae; Pseudoalteromonas; Pseudoalteromonas atlantica
Pseudomonas aeruginosa B136-33	Gammaproteobacteria	Bacteria; Proteobacteria; Gammaproteobacteria; Pseudomonadales; Pseudomonadaceae; Pseudomonas
Pseudomonas aeruginosa DK2	Gammaproteobacteria	Bacteria; Proteobacteria; Gammaproteobacteria; Pseudomonadales; Pseudomonadaceae; Pseudomonas
Pseudomonas aeruginosa LESB58	Gammaproteobacteria	Bacteria; Proteobacteria; Gammaproteobacteria; Pseudomonadales; Pseudomonadaceae; Pseudomonas
Pseudomonas aeruginosa M18	Gammaproteobacteria	Bacteria; Proteobacteria; Gammaproteobacteria; Pseudomonadales; Pseudomonadaceae; Pseudomonas
Pseudomonas aeruginosa NCGM2.S1	Gammaproteobacteria	Bacteria; Proteobacteria; Gammaproteobacteria; Pseudomonadales; Pseudomonadaceae; Pseudomonas
Pseudomonas aeruginosa PA7	Gammaproteobacteria	Bacteria; Proteobacteria; Gammaproteobacteria; Pseudomonadales; Pseudomonadaceae; Pseudomonas
Pseudomonas aeruginosa PAO1	Gammaproteobacteria	Bacteria; Proteobacteria; Gammaproteobacteria; Pseudomonadales; Pseudomonadaceae; Pseudomonas
Pseudomonas aeruginosa UCBPP-PA14	Gammaproteobacteria	Bacteria; Proteobacteria; Gammaproteobacteria; Pseudomonadales; Pseudomonadaceae; Pseudomonas
Pseudomonas brassicacearum subsp. brassicacearum NFM421	Gammaproteobacteria	Bacteria; Proteobacteria; Gammaproteobacteria; Pseudomonadales; Pseudomonadaceae; Pseudomonas
Pseudomonas denitrificans ATCC 13867	Gammaproteobacteria	Bacteria; Proteobacteria; Gammaproteobacteria; Pseudomonadales; Pseudomonadaceae; Pseudomonas
Pseudomonas entomophila L48	Gammaproteobacteria	Bacteria; Proteobacteria; Gammaproteobacteria; Pseudomonadales; Pseudomonadaceae; Pseudomonas
Pseudomonas fluorescens A506	Gammaproteobacteria	Bacteria; Proteobacteria; Gammaproteobacteria; Pseudomonadales; Pseudomonadaceae; Pseudomonas
Pseudomonas fluorescens F113	Gammaproteobacteria	Bacteria; Proteobacteria; Gammaproteobacteria; Pseudomonadales; Pseudomonadaceae; Pseudomonas
Pseudomonas fluorescens Pf0-1	Gammaproteobacteria	Bacteria; Proteobacteria; Gammaproteobacteria; Pseudomonadales; Pseudomonadaceae; Pseudomonas
Pseudomonas fluorescens SBW25	Gammaproteobacteria	Bacteria; Proteobacteria; Gammaproteobacteria; Pseudomonadales; Pseudomonadaceae; Pseudomonas
Pseudomonas fulva 12-X	Gammaproteobacteria	Bacteria; Proteobacteria; Gammaproteobacteria; Pseudomonadales; Pseudomonadaceae; Pseudomonas
Pseudomonas mendocina NK-01	Gammaproteobacteria	Bacteria; Proteobacteria; Gammaproteobacteria; Pseudomonadales; Pseudomonadaceae; Pseudomonas
Pseudomonas mendocina ymp	Gammaproteobacteria	Bacteria; Proteobacteria; Gammaproteobacteria; Pseudomonadales; Pseudomonadaceae; Pseudomonas
Pseudomonas poae RE*1-1-14	Gammaproteobacteria	Bacteria; Proteobacteria; Gammaproteobacteria; Pseudomonadales; Pseudomonadaceae; Pseudomonas
Pseudomonas protegens CHA0	Gammaproteobacteria	Bacteria; Proteobacteria; Gammaproteobacteria; Pseudomonadales; Pseudomonadaceae; Pseudomonas
Pseudomonas putida BIRD-1	Gammaproteobacteria	Bacteria; Proteobacteria; Gammaproteobacteria; Pseudomonadales; Pseudomonadaceae; Pseudomonas
Pseudomonas putida DOT-T1E	Gammaproteobacteria	Bacteria; Proteobacteria; Gammaproteobacteria; Pseudomonadales; Pseudomonadaceae; Pseudomonas
Pseudomonas putida F1	Gammaproteobacteria	Bacteria; Proteobacteria; Gammaproteobacteria; Pseudomonadales; Pseudomonadaceae; Pseudomonas
Pseudomonas putida GB-1	Gammaproteobacteria	Bacteria; Proteobacteria; Gammaproteobacteria; Pseudomonadales; Pseudomonadaceae; Pseudomonas
Pseudomonas putida HB3267	Gammaproteobacteria	Bacteria; Proteobacteria; Gammaproteobacteria; Pseudomonadales; Pseudomonadaceae; Pseudomonas
Pseudomonas putida KT2440	Gammaproteobacteria	Bacteria; Proteobacteria; Gammaproteobacteria; Pseudomonadales; Pseudomonadaceae; Pseudomonas
Pseudomonas putida ND6	Gammaproteobacteria	Bacteria; Proteobacteria; Gammaproteobacteria; Pseudomonadales; Pseudomonadaceae; Pseudomonas
Pseudomonas putida S16	Gammaproteobacteria	Bacteria; Proteobacteria; Gammaproteobacteria; Pseudomonadales; Pseudomonadaceae; Pseudomonas
Pseudomonas putida W619	Gammaproteobacteria	Bacteria; Proteobacteria; Gammaproteobacteria; Pseudomonadales; Pseudomonadaceae; Pseudomonas
Pseudomonas sp. UW4	Gammaproteobacteria	Bacteria; Proteobacteria; Gammaproteobacteria; Pseudomonadales; Pseudomonadaceae; Pseudomonas
Pseudomonas stutzeri A1501	Gammaproteobacteria	Bacteria; Proteobacteria; Gammaproteobacteria; Pseudomonadales; Pseudomonadaceae; Pseudomonas
Pseudomonas stutzeri ATCC 17588 = LMG 11199	Gammaproteobacteria	Bacteria; Proteobacteria; Gammaproteobacteria; Pseudomonadales; Pseudomonadaceae; Pseudomonas
Pseudomonas stutzeri CCUG 29243	Gammaproteobacteria	Bacteria; Proteobacteria; Gammaproteobacteria; Pseudomonadales; Pseudomonadaceae; Pseudomonas
Pseudomonas stutzeri DSM 4166	Gammaproteobacteria	Bacteria; Proteobacteria; Gammaproteobacteria; Pseudomonadales; Pseudomonadaceae; Pseudomonas
Pseudomonas stutzeri RCH2	Gammaproteobacteria	Bacteria; Proteobacteria; Gammaproteobacteria; Pseudomonadales; Pseudomonadaceae; Pseudomonas
Pseudomonas syringae pv. phaseolicola 1448A	Gammaproteobacteria	Bacteria; Proteobacteria; Gammaproteobacteria; Pseudomonadales; Pseudomonadaceae; Pseudomonas
Pseudomonas syringae pv. syringae B728a	Gammaproteobacteria	Bacteria; Proteobacteria; Gammaproteobacteria; Pseudomonadales; Pseudomonadaceae; Pseudomonas
Pseudomonas syringae pv. tomato str. DC3000	Gammaproteobacteria	Bacteria; Proteobacteria; Gammaproteobacteria; Pseudomonadales; Pseudomonadaceae; Pseudomonas
Pseudoxanthomonas suwonensis 11-1	Gammaproteobacteria	Bacteria; Proteobacteria; Gammaproteobacteria; Xanthomonadales; Xanthomonadaceae; Pseudoxanthomonas; Pseudoxanthomonas suwonensis
Psychrobacter cryohalolentis K5	Gammaproteobacteria	Bacteria; Proteobacteria; Gammaproteobacteria; Alteromonadales; Psychromonadaceae; Psychromonas
Psychrobacter sp. PRwf-1	Gammaproteobacteria	Bacteria; Proteobacteria; Gammaproteobacteria; Alteromonadales; Psychromonadaceae; Psychromonas
Psychromonas ingrahamii 37	Gammaproteobacteria	Bacteria; Proteobacteria; Gammaproteobacteria; Alteromonadales; Psychromonadaceae; Psychromonas
Psychromonas sp. CNPT3	Gammaproteobacteria	Bacteria; Proteobacteria; Gammaproteobacteria; Alteromonadales; Psychromonadaceae; Psychromonas
Rahnella aquatilis CIP 78.65 = ATCC 33071	Gammaproteobacteria	Bacteria; Proteobacteria; Gammaproteobacteria; Enterobacteriales; Enterobacteriaceae; Rahnella
Rahnella aquatilis HX2	Gammaproteobacteria	Bacteria; Proteobacteria; Gammaproteobacteria; Enterobacteriales; Enterobacteriaceae; Rahnella
Rahnella sp. Y9602	Gammaproteobacteria	Bacteria; Proteobacteria; Gammaproteobacteria; Enterobacteriales; Enterobacteriaceae; Rahnella
Raoultella ornithinolytica B6	Gammaproteobacteria	Bacteria; Proteobacteria; Gammaproteobacteria; Enterobacteriales; Enterobacteriaceae; Raoultella; Raoultella ornithinolytica
Saccharophagus degradans 2-40	Gammaproteobacteria	Bacteria; Proteobacteria; Gammaproteobacteria; Alteromonadales; Alteromonadaceae; Saccharophagus
Salmonella enterica subsp. enterica serovar Javiana str. CFSAN001992	Gammaproteobacteria	Bacteria; Proteobacteria; Gammaproteobacteria; Enterobacteriales; Enterobacteriaceae; Salmonella; Salmonella enterica; Salmonella enterica subsp. enterica; Salmonella enterica subsp. enterica serovar Typhimurium
Salmonella enterica subsp. enterica serovar Typhimurium str. U288	Gammaproteobacteria	Bacteria; Proteobacteria; Gammaproteobacteria; Enterobacteriales; Enterobacteriaceae; Salmonella; Salmonella enterica; Salmonella enterica subsp. enterica; Salmonella enterica subsp. enterica serovar Typhimurium
Serratia marcescens FGI94	Gammaproteobacteria	Bacteria; Proteobacteria; Gammaproteobacteria; Enterobacteriales; Enterobacteriaceae; Serratia
Serratia plymuthica AS9	Gammaproteobacteria	Bacteria; Proteobacteria; Gammaproteobacteria; Enterobacteriales; Enterobacteriaceae; Serratia
Serratia proteamaculans 568	Gammaproteobacteria	Bacteria; Proteobacteria; Gammaproteobacteria; Enterobacteriales; Enterobacteriaceae; Serratia
Serratia sp. AS12	Gammaproteobacteria	Bacteria; Proteobacteria; Gammaproteobacteria; Enterobacteriales; Enterobacteriaceae; Serratia
Serratia sp. AS13	Gammaproteobacteria	Bacteria; Proteobacteria; Gammaproteobacteria; Enterobacteriales; Enterobacteriaceae; Serratia
Shewanella amazonensis SB2B	Gammaproteobacteria	Bacteria; Proteobacteria; Gammaproteobacteria; Alteromonadales; Shewanellaceae; Shewanella
Shewanella baltica BA175	Gammaproteobacteria	Bacteria; Proteobacteria; Gammaproteobacteria; Alteromonadales; Shewanellaceae; Shewanella
Shewanella baltica OS117	Gammaproteobacteria	Bacteria; Proteobacteria; Gammaproteobacteria; Alteromonadales; Shewanellaceae; Shewanella
Shewanella baltica OS155	Gammaproteobacteria	Bacteria; Proteobacteria; Gammaproteobacteria; Alteromonadales; Shewanellaceae; Shewanella
Shewanella baltica OS185	Gammaproteobacteria	Bacteria; Proteobacteria; Gammaproteobacteria; Alteromonadales; Shewanellaceae; Shewanella
Shewanella baltica OS195	Gammaproteobacteria	Bacteria; Proteobacteria; Gammaproteobacteria; Alteromonadales; Shewanellaceae; Shewanella
Shewanella baltica OS223	Gammaproteobacteria	Bacteria; Proteobacteria; Gammaproteobacteria; Alteromonadales; Shewanellaceae; Shewanella
Shewanella denitrificans OS217	Gammaproteobacteria	Bacteria; Proteobacteria; Gammaproteobacteria; Alteromonadales; Shewanellaceae; Shewanella
Shewanella frigidimarina NCIMB 400	Gammaproteobacteria	Bacteria; Proteobacteria; Gammaproteobacteria; Alteromonadales; Shewanellaceae; Shewanella
Shewanella halifaxensis HAW-EB4	Gammaproteobacteria	Bacteria; Proteobacteria; Gammaproteobacteria; Alteromonadales; Shewanellaceae; Shewanella
Shewanella loihica PV-4	Gammaproteobacteria	Bacteria; Proteobacteria; Gammaproteobacteria; Alteromonadales; Shewanellaceae; Shewanella
Shewanella pealeana ATCC 700345	Gammaproteobacteria	Bacteria; Proteobacteria; Gammaproteobacteria; Alteromonadales; Shewanellaceae; Shewanella
Shewanella piezotolerans WP3	Gammaproteobacteria	Bacteria; Proteobacteria; Gammaproteobacteria; Alteromonadales; Shewanellaceae; Shewanella
Shewanella putrefaciens 200	Gammaproteobacteria	Bacteria; Proteobacteria; Gammaproteobacteria; Alteromonadales; Shewanellaceae; Shewanella
Shewanella putrefaciens CN-32	Gammaproteobacteria	Bacteria; Proteobacteria; Gammaproteobacteria; Alteromonadales; Shewanellaceae; Shewanella
Shewanella sediminis HAW-EB3	Gammaproteobacteria	Bacteria; Proteobacteria; Gammaproteobacteria; Alteromonadales; Shewanellaceae; Shewanella
Shewanella sp. ANA-3	Gammaproteobacteria	Bacteria; Proteobacteria; Gammaproteobacteria; Alteromonadales; Shewanellaceae; Shewanella
Shewanella sp. MR-4	Gammaproteobacteria	Bacteria; Proteobacteria; Gammaproteobacteria; Alteromonadales; Shewanellaceae; Shewanella
Shewanella sp. MR-7	Gammaproteobacteria	Bacteria; Proteobacteria; Gammaproteobacteria; Alteromonadales; Shewanellaceae; Shewanella
Shewanella sp. W3-18-1	Gammaproteobacteria	Bacteria; Proteobacteria; Gammaproteobacteria; Alteromonadales; Shewanellaceae; Shewanella
Shewanella violacea DSS12	Gammaproteobacteria	Bacteria; Proteobacteria; Gammaproteobacteria; Alteromonadales; Shewanellaceae; Shewanella
Shewanella woodyi ATCC 51908	Gammaproteobacteria	Bacteria; Proteobacteria; Gammaproteobacteria; Alteromonadales; Shewanellaceae; Shewanella
Teredinibacter turnerae T7901	Gammaproteobacteria	Bacteria; Proteobacteria; Gammaproteobacteria; Alteromonadales; Alteromonadales genera incertae sedis; Teredinibacter; Teredinibacter turnerae
Thalassolituus oleivorans MIL-1	Gammaproteobacteria	Bacteria; Proteobacteria; Gammaproteobacteria; Oceanospirillales; Oceanospirillaceae; Thalassolituus; Thalassolituus oleivorans
Thioalkalimicrobium cyclicum ALM1	Gammaproteobacteria	Bacteria; Proteobacteria; Gammaproteobacteria; Thiotrichales; Piscirickettsiaceae; Thioalkalimicrobium
Thioalkalivibrio nitratireducens DSM 14787	Gammaproteobacteria	Bacteria; Proteobacteria; Gammaproteobacteria; Chromatiales; Ectothiorhodospiraceae; Thioalkalivibrio
Thioalkalivibrio sp. K90mix	Gammaproteobacteria	Bacteria; Proteobacteria; Gammaproteobacteria; Chromatiales; Ectothiorhodospiraceae; Thioalkalivibrio
Thiomicrospira crunogena XCL-2	Gammaproteobacteria	Bacteria; Proteobacteria; Gammaproteobacteria; Thiotrichales; Piscirickettsiaceae; Thiomicrospira; Thiomicrospira crunogena
Tolumonas auensis DSM 9187	Gammaproteobacteria	Bacteria; Proteobacteria; Gammaproteobacteria; Aeromonadales; Aeromonadaceae; Tolumonas
Vibrio cholerae IEC224	Gammaproteobacteria	Bacteria; Proteobacteria; Gammaproteobacteria; Vibrionales; Vibrionaceae; Vibrio; Vibrio splendidus
Vibrio furnissii NCTC 11218	Gammaproteobacteria	Bacteria; Proteobacteria; Gammaproteobacteria; Vibrionales; Vibrionaceae; Vibrio; Vibrio splendidus
Vibrio harveyi ATCC BAA-1116	Gammaproteobacteria	Bacteria; Proteobacteria; Gammaproteobacteria; Vibrionales; Vibrionaceae; Vibrio; Vibrio splendidus
Vibrio parahaemolyticus BB22OP	Gammaproteobacteria	Bacteria; Proteobacteria; Gammaproteobacteria; Vibrionales; Vibrionaceae; Vibrio; Vibrio splendidus
Vibrio parahaemolyticus RIMD 2210633	Gammaproteobacteria	Bacteria; Proteobacteria; Gammaproteobacteria; Vibrionales; Vibrionaceae; Vibrio; Vibrio splendidus
Vibrio sp. EJY3	Gammaproteobacteria	Bacteria; Proteobacteria; Gammaproteobacteria; Vibrionales; Vibrionaceae; Vibrio; Vibrio splendidus
Vibrio sp. Ex25	Gammaproteobacteria	Bacteria; Proteobacteria; Gammaproteobacteria; Vibrionales; Vibrionaceae; Vibrio; Vibrio splendidus
Vibrio splendidus LGP32	Gammaproteobacteria	Bacteria; Proteobacteria; Gammaproteobacteria; Vibrionales; Vibrionaceae; Vibrio; Vibrio splendidus
Vibrio vulnificus CMCP6	Gammaproteobacteria	Bacteria; Proteobacteria; Gammaproteobacteria; Vibrionales; Vibrionaceae; Vibrio; Vibrio splendidus
Vibrio vulnificus MO6-24/O	Gammaproteobacteria	Bacteria; Proteobacteria; Gammaproteobacteria; Vibrionales; Vibrionaceae; Vibrio; Vibrio splendidus
Vibrio vulnificus YJ016	Gammaproteobacteria	Bacteria; Proteobacteria; Gammaproteobacteria; Vibrionales; Vibrionaceae; Vibrio; Vibrio splendidus
Xanthomonas axonopodis pv. citrumelo F1	Gammaproteobacteria	Bacteria; Proteobacteria; Gammaproteobacteria; Xanthomonadales; Xanthomonadaceae; Xanthomonas
Xanthomonas campestris pv. campestris str. 8004	Gammaproteobacteria	Bacteria; Proteobacteria; Gammaproteobacteria; Xanthomonadales; Xanthomonadaceae; Xanthomonas
Xanthomonas campestris pv. campestris str. ATCC 33913	Gammaproteobacteria	Bacteria; Proteobacteria; Gammaproteobacteria; Xanthomonadales; Xanthomonadaceae; Xanthomonas
Xanthomonas campestris pv. campestris str. B100	Gammaproteobacteria	Bacteria; Proteobacteria; Gammaproteobacteria; Xanthomonadales; Xanthomonadaceae; Xanthomonas
Xanthomonas campestris pv. raphani 756C	Gammaproteobacteria	Bacteria; Proteobacteria; Gammaproteobacteria; Xanthomonadales; Xanthomonadaceae; Xanthomonas
Xanthomonas campestris pv. vesicatoria str. 85-10	Gammaproteobacteria	Bacteria; Proteobacteria; Gammaproteobacteria; Xanthomonadales; Xanthomonadaceae; Xanthomonas
Acetobacter pasteurianus IFO 3283-01	Alphaproteobacteria	Bacteria; Proteobacteria; Alphaproteobacteria; Rhodospirillales; Acetobacteraceae; Acetobacter
Acetobacter pasteurianus IFO 3283-01-42C	Alphaproteobacteria	Bacteria; Proteobacteria; Alphaproteobacteria; Rhodospirillales; Acetobacteraceae; Acetobacter
Acetobacter pasteurianus IFO 3283-03	Alphaproteobacteria	Bacteria; Proteobacteria; Alphaproteobacteria; Rhodospirillales; Acetobacteraceae; Acetobacter
Acetobacter pasteurianus IFO 3283-07	Alphaproteobacteria	Bacteria; Proteobacteria; Alphaproteobacteria; Rhodospirillales; Acetobacteraceae; Acetobacter
Acetobacter pasteurianus IFO 3283-12	Alphaproteobacteria	Bacteria; Proteobacteria; Alphaproteobacteria; Rhodospirillales; Acetobacteraceae; Acetobacter
Acetobacter pasteurianus IFO 3283-22	Alphaproteobacteria	Bacteria; Proteobacteria; Alphaproteobacteria; Rhodospirillales; Acetobacteraceae; Acetobacter
Acetobacter pasteurianus IFO 3283-26	Alphaproteobacteria	Bacteria; Proteobacteria; Alphaproteobacteria; Rhodospirillales; Acetobacteraceae; Acetobacter
Acetobacter pasteurianus IFO 3283-32	Alphaproteobacteria	Bacteria; Proteobacteria; Alphaproteobacteria; Rhodospirillales; Acetobacteraceae; Acetobacter
Acidiphilium cryptum JF-5	Alphaproteobacteria	Bacteria; Proteobacteria; Alphaproteobacteria; Rhodospirillales; Acetobacteraceae; Acidiphilium
Acidiphilium multivorum AIU301	Alphaproteobacteria	Bacteria; Proteobacteria; Alphaproteobacteria; Rhodospirillales; Acetobacteraceae; Acidiphilium
Agrobacterium fabrum str. C58	Alphaproteobacteria	Bacteria; Proteobacteria; Alphaproteobacteria; Rhizobiales; Rhizobiaceae; Rhizobium/Agrobacterium group; Agrobacterium; Agrobacterium tumefaciens complex
Agrobacterium radiobacter K84	Alphaproteobacteria	Bacteria; Proteobacteria; Alphaproteobacteria; Rhizobiales; Rhizobiaceae; Rhizobium/Agrobacterium group; Agrobacterium; Agrobacterium tumefaciens complex
Agrobacterium sp. H13-3	Alphaproteobacteria	Bacteria; Proteobacteria; Alphaproteobacteria; Rhizobiales; Rhizobiaceae; Rhizobium/Agrobacterium group; Agrobacterium; Agrobacterium tumefaciens complex
Agrobacterium vitis S4	Alphaproteobacteria	Bacteria; Proteobacteria; Alphaproteobacteria; Rhizobiales; Rhizobiaceae; Rhizobium/Agrobacterium group; Agrobacterium; Agrobacterium tumefaciens complex
Asticcacaulis excentricus CB 48	Alphaproteobacteria	Bacteria; Proteobacteria; Alphaproteobacteria; Caulobacterales; Caulobacteraceae; Asticcacaulis; Asticcacaulis excentricus
Azospirillum brasilense Sp245	Alphaproteobacteria	Bacteria; Proteobacteria; Alphaproteobacteria; Rhodospirillales; Rhodospirillaceae; Azospirillum
Azospirillum lipoferum 4B	Alphaproteobacteria	Bacteria; Proteobacteria; Alphaproteobacteria; Rhodospirillales; Rhodospirillaceae; Azospirillum
Azospirillum sp. B510	Alphaproteobacteria	Bacteria; Proteobacteria; Alphaproteobacteria; Rhodospirillales; Rhodospirillaceae; Azospirillum
Beijerinckia indica subsp. indica ATCC 9039	Alphaproteobacteria	Bacteria; Proteobacteria; Alphaproteobacteria; Rhizobiales; Beijerinckiaceae; Beijerinckia
Bradyrhizobium japonicum USDA 110	Alphaproteobacteria	Bacteria; Proteobacteria; Alphaproteobacteria; Rhizobiales; Bradyrhizobiaceae; Bradyrhizobium
Bradyrhizobium japonicum USDA 6	Alphaproteobacteria	Bacteria; Proteobacteria; Alphaproteobacteria; Rhizobiales; Bradyrhizobiaceae; Bradyrhizobium
Bradyrhizobium sp. BTAi1	Alphaproteobacteria	Bacteria; Proteobacteria; Alphaproteobacteria; Rhizobiales; Bradyrhizobiaceae; Bradyrhizobium
Bradyrhizobium sp. ORS 278	Alphaproteobacteria	Bacteria; Proteobacteria; Alphaproteobacteria; Rhizobiales; Bradyrhizobiaceae; Bradyrhizobium
Bradyrhizobium sp. S23321	Alphaproteobacteria	Bacteria; Proteobacteria; Alphaproteobacteria; Rhizobiales; Bradyrhizobiaceae; Bradyrhizobium
Caulobacter crescentus CB15	Alphaproteobacteria	Bacteria; Proteobacteria; Alphaproteobacteria; Caulobacterales; Caulobacteraceae; Caulobacter
Caulobacter crescentus NA1000	Alphaproteobacteria	Bacteria; Proteobacteria; Alphaproteobacteria; Caulobacterales; Caulobacteraceae; Caulobacter
Caulobacter segnis ATCC 21756	Alphaproteobacteria	Bacteria; Proteobacteria; Alphaproteobacteria; Caulobacterales; Caulobacteraceae; Caulobacter
Caulobacter sp. K31	Alphaproteobacteria	Bacteria; Proteobacteria; Alphaproteobacteria; Caulobacterales; Caulobacteraceae; Caulobacter
Chelativorans sp. BNC1	Alphaproteobacteria	Bacteria; Proteobacteria; Alphaproteobacteria; Rhizobiales; Phyllobacteriaceae; Chelativorans
Dinoroseobacter shibae DFL 12	Alphaproteobacteria	Bacteria; Proteobacteria; Alphaproteobacteria; Rhodobacterales; Rhodobacteraceae; Dinoroseobacter
Gluconobacter oxydans H24	Alphaproteobacteria	Bacteria; Proteobacteria; Alphaproteobacteria; Rhodospirillales; Acetobacteraceae; Gluconobacter; Gluconobacter oxydans
Hirschia baltica ATCC 49814	Alphaproteobacteria	Bacteria; Proteobacteria; Alphaproteobacteria; Rhodobacterales; Hyphomonadaceae; Hirschia; Hirschia baltica
Hyphomicrobium denitrificans 1NES1	Alphaproteobacteria	Bacteria; Proteobacteria; Alphaproteobacteria; Rhizobiales; Hyphomicrobiaceae; Hyphomicrobium
Hyphomicrobium denitrificans ATCC 51888	Alphaproteobacteria	Bacteria; Proteobacteria; Alphaproteobacteria; Rhizobiales; Hyphomicrobiaceae; Hyphomicrobium
Hyphomicrobium sp. MC1	Alphaproteobacteria	Bacteria; Proteobacteria; Alphaproteobacteria; Rhizobiales; Hyphomicrobiaceae; Hyphomicrobium
Jannaschia sp. CCS1	Alphaproteobacteria	Bacteria; Proteobacteria; Alphaproteobacteria; Rhodobacterales; Rhodobacteraceae; Jannaschia
Magnetospirillum magneticum AMB-1	Alphaproteobacteria	Bacteria; Proteobacteria; Alphaproteobacteria; Rhodospirillales; Rhodospirillaceae; Magnetospirillum
Mesorhizobium australicum WSM2073	Alphaproteobacteria	Bacteria; Proteobacteria; Alphaproteobacteria; Rhizobiales; Phyllobacteriaceae; Mesorhizobium; Mesorhizobium opportunistum
Mesorhizobium ciceri biovar biserrulae WSM1271	Alphaproteobacteria	Bacteria; Proteobacteria; Alphaproteobacteria; Rhizobiales; Phyllobacteriaceae; Mesorhizobium; Mesorhizobium opportunistum
Mesorhizobium loti MAFF303099	Alphaproteobacteria	Bacteria; Proteobacteria; Alphaproteobacteria; Rhizobiales; Phyllobacteriaceae; Mesorhizobium; Mesorhizobium opportunistum
Mesorhizobium opportunistum WSM2075	Alphaproteobacteria	Bacteria; Proteobacteria; Alphaproteobacteria; Rhizobiales; Phyllobacteriaceae; Mesorhizobium; Mesorhizobium opportunistum
Methylobacterium extorquens AM1	Alphaproteobacteria	Bacteria; Proteobacteria; Alphaproteobacteria; Rhizobiales; Methylobacteriaceae; Methylobacterium
Methylobacterium extorquens CM4	Alphaproteobacteria	Bacteria; Proteobacteria; Alphaproteobacteria; Rhizobiales; Methylobacteriaceae; Methylobacterium
Methylobacterium extorquens DM4	Alphaproteobacteria	Bacteria; Proteobacteria; Alphaproteobacteria; Rhizobiales; Methylobacteriaceae; Methylobacterium
Methylobacterium extorquens PA1	Alphaproteobacteria	Bacteria; Proteobacteria; Alphaproteobacteria; Rhizobiales; Methylobacteriaceae; Methylobacterium
Methylobacterium nodulans ORS 2060	Alphaproteobacteria	Bacteria; Proteobacteria; Alphaproteobacteria; Rhizobiales; Methylobacteriaceae; Methylobacterium
Methylobacterium populi BJ001	Alphaproteobacteria	Bacteria; Proteobacteria; Alphaproteobacteria; Rhizobiales; Methylobacteriaceae; Methylobacterium
Methylobacterium radiotolerans JCM 2831	Alphaproteobacteria	Bacteria; Proteobacteria; Alphaproteobacteria; Rhizobiales; Methylobacteriaceae; Methylobacterium
Methylobacterium sp. 4-46	Alphaproteobacteria	Bacteria; Proteobacteria; Alphaproteobacteria; Rhizobiales; Methylobacteriaceae; Methylobacterium
Methylocystis sp. SC2	Alphaproteobacteria	Bacteria; Proteobacteria; Alphaproteobacteria; Rhizobiales; Methylocystaceae; Methylocystis
Novosphingobium aromaticivorans DSM 12444	Alphaproteobacteria	Bacteria; Proteobacteria; Alphaproteobacteria; Sphingomonadales; Sphingomonadaceae; Novosphingobium
Novosphingobium sp. PP1Y	Alphaproteobacteria	Bacteria; Proteobacteria; Alphaproteobacteria; Sphingomonadales; Sphingomonadaceae; Novosphingobium
Octadecabacter antarcticus 307	Alphaproteobacteria	Bacteria; Proteobacteria; Alphaproteobacteria; Rhodobacterales; Rhodobacteraceae; Octadecabacter
Oligotropha carboxidovorans OM4	Alphaproteobacteria	Bacteria; Proteobacteria; Alphaproteobacteria; Rhizobiales; Bradyrhizobiaceae; Oligotropha
Oligotropha carboxidovorans OM5	Alphaproteobacteria	Bacteria; Proteobacteria; Alphaproteobacteria; Rhizobiales; Bradyrhizobiaceae; Oligotropha
Paracoccus denitrificans PD1222	Alphaproteobacteria	Bacteria; Proteobacteria; Alphaproteobacteria; Rhodobacterales; Rhodobacteraceae; Paracoccus; Paracoccus denitrificans
Parvularcula bermudensis HTCC2503	Alphaproteobacteria	Bacteria; Proteobacteria; Alphaproteobacteria; Parvularculales; Parvularculaceae; Parvularcula
Pelagibacterium halotolerans B2	Alphaproteobacteria	Bacteria; Proteobacteria; Alphaproteobacteria; Rhizobiales; Hyphomicrobiaceae; Pelagibacterium; Pelagibacterium halotolerans
Phenylobacterium zucineum HLK1	Alphaproteobacteria	Bacteria; Proteobacteria; Alphaproteobacteria; Caulobacterales; Caulobacteraceae; Phenylobacterium
Rhizobium etli CFN 42	Alphaproteobacteria	Bacteria; Proteobacteria; Alphaproteobacteria; Rhizobiales; Rhizobiaceae; Rhizobium/Agrobacterium group; Rhizobium; Rhizobium tropici
Rhizobium etli CIAT 652	Alphaproteobacteria	Bacteria; Proteobacteria; Alphaproteobacteria; Rhizobiales; Rhizobiaceae; Rhizobium/Agrobacterium group; Rhizobium; Rhizobium tropici
Rhizobium leguminosarum bv. trifolii WSM1325	Alphaproteobacteria	Bacteria; Proteobacteria; Alphaproteobacteria; Rhizobiales; Rhizobiaceae; Rhizobium/Agrobacterium group; Rhizobium; Rhizobium tropici
Rhizobium leguminosarum bv. trifolii WSM2304	Alphaproteobacteria	Bacteria; Proteobacteria; Alphaproteobacteria; Rhizobiales; Rhizobiaceae; Rhizobium/Agrobacterium group; Rhizobium; Rhizobium tropici
Rhizobium leguminosarum bv. viciae 3841	Alphaproteobacteria	Bacteria; Proteobacteria; Alphaproteobacteria; Rhizobiales; Rhizobiaceae; Rhizobium/Agrobacterium group; Rhizobium; Rhizobium tropici
Rhizobium tropici CIAT 899	Alphaproteobacteria	Bacteria; Proteobacteria; Alphaproteobacteria; Rhizobiales; Rhizobiaceae; Rhizobium/Agrobacterium group; Rhizobium; Rhizobium tropici
Rhodobacter sphaeroides ATCC 17025	Alphaproteobacteria	Bacteria; Proteobacteria; Alphaproteobacteria; Rhodobacterales; Rhodobacteraceae; Rhodobacter; Rhodobacter sphaeroides
Rhodopseudomonas palustris BisA53	Alphaproteobacteria	Bacteria; Proteobacteria; Alphaproteobacteria; Rhizobiales; Bradyrhizobiaceae; Rhodopseudomonas; Rhodopseudomonas palustris
Rhodopseudomonas palustris HaA2	Alphaproteobacteria	Bacteria; Proteobacteria; Alphaproteobacteria; Rhizobiales; Bradyrhizobiaceae; Rhodopseudomonas; Rhodopseudomonas palustris
Roseobacter denitrificans OCh 114	Alphaproteobacteria	Bacteria; Proteobacteria; Alphaproteobacteria; Rhodobacterales; Rhodobacteraceae; Roseobacter
Roseobacter litoralis Och 149	Alphaproteobacteria	Bacteria; Proteobacteria; Alphaproteobacteria; Rhodobacterales; Rhodobacteraceae; Roseobacter
Sinorhizobium fredii HH103	Alphaproteobacteria	Bacteria; Proteobacteria; Alphaproteobacteria; Rhizobiales; Rhizobiaceae; Sinorhizobium/Ensifer group; Sinorhizobium
Sinorhizobium fredii NGR234	Alphaproteobacteria	Bacteria; Proteobacteria; Alphaproteobacteria; Rhizobiales; Rhizobiaceae; Sinorhizobium/Ensifer group; Sinorhizobium
Sinorhizobium fredii USDA 257	Alphaproteobacteria	Bacteria; Proteobacteria; Alphaproteobacteria; Rhizobiales; Rhizobiaceae; Sinorhizobium/Ensifer group; Sinorhizobium
Sinorhizobium medicae WSM419	Alphaproteobacteria	Bacteria; Proteobacteria; Alphaproteobacteria; Rhizobiales; Rhizobiaceae; Sinorhizobium/Ensifer group; Sinorhizobium
Sinorhizobium meliloti 1021	Alphaproteobacteria	Bacteria; Proteobacteria; Alphaproteobacteria; Rhizobiales; Rhizobiaceae; Sinorhizobium/Ensifer group; Sinorhizobium
Sinorhizobium meliloti 2011	Alphaproteobacteria	Bacteria; Proteobacteria; Alphaproteobacteria; Rhizobiales; Rhizobiaceae; Sinorhizobium/Ensifer group; Sinorhizobium
Sinorhizobium meliloti AK83	Alphaproteobacteria	Bacteria; Proteobacteria; Alphaproteobacteria; Rhizobiales; Rhizobiaceae; Sinorhizobium/Ensifer group; Sinorhizobium
Sinorhizobium meliloti BL225C	Alphaproteobacteria	Bacteria; Proteobacteria; Alphaproteobacteria; Rhizobiales; Rhizobiaceae; Sinorhizobium/Ensifer group; Sinorhizobium
Sinorhizobium meliloti GR4	Alphaproteobacteria	Bacteria; Proteobacteria; Alphaproteobacteria; Rhizobiales; Rhizobiaceae; Sinorhizobium/Ensifer group; Sinorhizobium
Sinorhizobium meliloti Rm41	Alphaproteobacteria	Bacteria; Proteobacteria; Alphaproteobacteria; Rhizobiales; Rhizobiaceae; Sinorhizobium/Ensifer group; Sinorhizobium
Sinorhizobium meliloti SM11	Alphaproteobacteria	Bacteria; Proteobacteria; Alphaproteobacteria; Rhizobiales; Rhizobiaceae; Sinorhizobium/Ensifer group; Sinorhizobium
Sphingobium sp. SYK-6	Alphaproteobacteria	Bacteria; Proteobacteria; Alphaproteobacteria; Sphingomonadales; Sphingomonadaceae; Sphingobium
Sphingomonas wittichii RW1	Alphaproteobacteria	Bacteria; Proteobacteria; Alphaproteobacteria; Sphingomonadales; Sphingomonadaceae; Sphingomonas; Sphingomonas wittichii
Sphingopyxis alaskensis RB2256	Alphaproteobacteria	Bacteria; Proteobacteria; Alphaproteobacteria; Sphingomonadales; Sphingomonadaceae; Sphingopyxis
Starkeya novella DSM 506	Alphaproteobacteria	Bacteria; Proteobacteria; Alphaproteobacteria; Rhizobiales; Xanthobacteraceae; Starkeya; Starkeya novella
Xanthobacter autotrophicus Py2	Alphaproteobacteria	Bacteria; Proteobacteria; Alphaproteobacteria; Rhizobiales; Xanthobacteraceae; Xanthobacter
Achromobacter xylosoxidans A8	Betaproteobacteria	Bacteria; Proteobacteria; Betaproteobacteria; Burkholderiales; Alcaligenaceae; Achromobacter
Acidovorax avenae sub sp. avenae ATCC 19860	Betaproteobacteria	Bacteria; Proteobacteria; Betaproteobacteria; Burkholderiales; Comamonadaceae; Acidovorax
Acidovorax citrulli AAC00-1	Betaproteobacteria	Bacteria; Proteobacteria; Betaproteobacteria; Burkholderiales; Comamonadaceae; Acidovorax
Acidovorax ebreus TPSY	Betaproteobacteria	Bacteria; Proteobacteria; Betaproteobacteria; Burkholderiales; Comamonadaceae; Acidovorax
Acidovorax sp. JS42	Betaproteobacteria	Bacteria; Proteobacteria; Betaproteobacteria; Burkholderiales; Comamonadaceae; Acidovorax
Acidovorax sp. KKS102	Betaproteobacteria	Bacteria; Proteobacteria; Betaproteobacteria; Burkholderiales; Comamonadaceae; Acidovorax
Alicycliphilus denitrificans BC	Betaproteobacteria	Bacteria; Proteobacteria; Betaproteobacteria; Burkholderiales; Comamonadaceae; Alicycliphilus; Alicycliphilus denitrificans
Alicycliphilus denitrificans K601	Betaproteobacteria	Bacteria; Proteobacteria; Betaproteobacteria; Burkholderiales; Comamonadaceae; Alicycliphilus; Alicycliphilus denitrificans
Aromatoleum aromaticum EbN1	Betaproteobacteria	Bacteria; Proteobacteria; Betaproteobacteria; Rhodocyclales; Rhodocyclaceae; Aromatoleum
Azoarcus sp. BH72	Betaproteobacteria	Bacteria; Proteobacteria; Betaproteobacteria; Rhodocyclales; Rhodocyclaceae; Azoarcus
Azoarcus sp. KH32C	Betaproteobacteria	Bacteria; Proteobacteria; Betaproteobacteria; Rhodocyclales; Rhodocyclaceae; Azoarcus
Bordetella petrii DSM 12804	Betaproteobacteria	Bacteria; Proteobacteria; Betaproteobacteria; Burkholderiales; Alcaligenaceae; Bordetella
Burkholderia ambifaria AMMD	Betaproteobacteria	Bacteria; Proteobacteria; Betaproteobacteria; Burkholderiales; Burkholderiaceae; Burkholderia; Burkholderia cepacia complex
Burkholderia ambifaria MC40-6	Betaproteobacteria	Bacteria; Proteobacteria; Betaproteobacteria; Burkholderiales; Burkholderiaceae; Burkholderia; Burkholderia cepacia complex
Burkholderia cenocepacia AU 1054	Betaproteobacteria	Bacteria; Proteobacteria; Betaproteobacteria; Burkholderiales; Burkholderiaceae; Burkholderia; Burkholderia cepacia complex
Burkholderia cenocepacia HI2424	Betaproteobacteria	Bacteria; Proteobacteria; Betaproteobacteria; Burkholderiales; Burkholderiaceae; Burkholderia; Burkholderia cepacia complex
Burkholderia cenocepacia J2315	Betaproteobacteria	Bacteria; Proteobacteria; Betaproteobacteria; Burkholderiales; Burkholderiaceae; Burkholderia; Burkholderia cepacia complex
Burkholderia cenocepacia MC0-3	Betaproteobacteria	Bacteria; Proteobacteria; Betaproteobacteria; Burkholderiales; Burkholderiaceae; Burkholderia; Burkholderia cepacia complex
Burkholderia cepacia GG4	Betaproteobacteria	Bacteria; Proteobacteria; Betaproteobacteria; Burkholderiales; Burkholderiaceae; Burkholderia; Burkholderia cepacia complex
Burkholderia gladioli BSR3	Betaproteobacteria	Bacteria; Proteobacteria; Betaproteobacteria; Burkholderiales; Burkholderiaceae; Burkholderia; Burkholderia cepacia complex
Burkholderia glumae BGR1	Betaproteobacteria	Bacteria; Proteobacteria; Betaproteobacteria; Burkholderiales; Burkholderiaceae; Burkholderia; Burkholderia cepacia complex
Burkholderia mallei NCTC 10229	Betaproteobacteria	Bacteria; Proteobacteria; Betaproteobacteria; Burkholderiales; Burkholderiaceae; Burkholderia; Burkholderia cepacia complex
Burkholderia mallei NCTC 10247	Betaproteobacteria	Bacteria; Proteobacteria; Betaproteobacteria; Burkholderiales; Burkholderiaceae; Burkholderia; Burkholderia cepacia complex
Burkholderia mallei SAVP1	Betaproteobacteria	Bacteria; Proteobacteria; Betaproteobacteria; Burkholderiales; Burkholderiaceae; Burkholderia; Burkholderia cepacia complex
Burkholderia multivorans ATCC 17616	Betaproteobacteria	Bacteria; Proteobacteria; Betaproteobacteria; Burkholderiales; Burkholderiaceae; Burkholderia; Burkholderia cepacia complex
Burkholderia phenoliruptrix BR3459a	Betaproteobacteria	Bacteria; Proteobacteria; Betaproteobacteria; Burkholderiales; Burkholderiaceae; Burkholderia; Burkholderia cepacia complex
Burkholderia pseudomallei 1026b	Betaproteobacteria	Bacteria; Proteobacteria; Betaproteobacteria; Burkholderiales; Burkholderiaceae; Burkholderia; Burkholderia cepacia complex
Burkholderia pseudomallei 1106a	Betaproteobacteria	Bacteria; Proteobacteria; Betaproteobacteria; Burkholderiales; Burkholderiaceae; Burkholderia; Burkholderia cepacia complex
Burkholderia pseudomallei 1710b	Betaproteobacteria	Bacteria; Proteobacteria; Betaproteobacteria; Burkholderiales; Burkholderiaceae; Burkholderia; Burkholderia cepacia complex
Burkholderia pseudomallei 668	Betaproteobacteria	Bacteria; Proteobacteria; Betaproteobacteria; Burkholderiales; Burkholderiaceae; Burkholderia; Burkholderia cepacia complex
Burkholderia pseudomallei BPC006	Betaproteobacteria	Bacteria; Proteobacteria; Betaproteobacteria; Burkholderiales; Burkholderiaceae; Burkholderia; Burkholderia cepacia complex
Burkholderia pseudomallei K96243	Betaproteobacteria	Bacteria; Proteobacteria; Betaproteobacteria; Burkholderiales; Burkholderiaceae; Burkholderia; Burkholderia cepacia complex
Burkholderia pseudomallei MSHR346	Betaproteobacteria	Bacteria; Proteobacteria; Betaproteobacteria; Burkholderiales; Burkholderiaceae; Burkholderia; Burkholderia cepacia complex
Burkholderia sp. 383	Betaproteobacteria	Bacteria; Proteobacteria; Betaproteobacteria; Burkholderiales; Burkholderiaceae; Burkholderia; Burkholderia cepacia complex
Burkholderia sp. CCGE1001	Betaproteobacteria	Bacteria; Proteobacteria; Betaproteobacteria; Burkholderiales; Burkholderiaceae; Burkholderia; Burkholderia cepacia complex
Burkholderia sp. CCGE1002	Betaproteobacteria	Bacteria; Proteobacteria; Betaproteobacteria; Burkholderiales; Burkholderiaceae; Burkholderia; Burkholderia cepacia complex
Burkholderia sp. CCGE1003	Betaproteobacteria	Bacteria; Proteobacteria; Betaproteobacteria; Burkholderiales; Burkholderiaceae; Burkholderia; Burkholderia cepacia complex
Burkholderia sp. KJ006	Betaproteobacteria	Bacteria; Proteobacteria; Betaproteobacteria; Burkholderiales; Burkholderiaceae; Burkholderia; Burkholderia cepacia complex
Burkholderia sp. YI23	Betaproteobacteria	Bacteria; Proteobacteria; Betaproteobacteria; Burkholderiales; Burkholderiaceae; Burkholderia; Burkholderia cepacia complex
Burkholderia thailandensis E264	Betaproteobacteria	Bacteria; Proteobacteria; Betaproteobacteria; Burkholderiales; Burkholderiaceae; Burkholderia; Burkholderia cepacia complex
Burkholderia thailandensis MSMB121	Betaproteobacteria	Bacteria; Proteobacteria; Betaproteobacteria; Burkholderiales; Burkholderiaceae; Burkholderia; Burkholderia cepacia complex
Burkholderia vietnamiensis G4	Betaproteobacteria	Bacteria; Proteobacteria; Betaproteobacteria; Burkholderiales; Burkholderiaceae; Burkholderia; Burkholderia cepacia complex
Burkholderia xenovorans LB400	Betaproteobacteria	Bacteria; Proteobacteria; Betaproteobacteria; Burkholderiales; Burkholderiaceae; Burkholderia; Burkholderia cepacia complex
Candidatus Accumulibacter phosphatis clade IIA str. UW-1	Betaproteobacteria	Bacteria; Proteobacteria; Betaproteobacteria; unclassified Betaproteobacteria; Candidatus Accumulibacter; Candidatus Accumulibacter phosphatis
Collimonas fungivorans Ter331	Betaproteobacteria	Bacteria; Proteobacteria; Betaproteobacteria; Burkholderiales; Oxalobacteraceae; Collimonas
Comamonas testosteroni CNB-2	Betaproteobacteria	Bacteria; Proteobacteria; Betaproteobacteria; Burkholderiales; Comamonadaceae; Comamonas
Cupriavidus metallidurans CH34	Betaproteobacteria	Bacteria; Proteobacteria; Betaproteobacteria; Burkholderiales; Burkholderiaceae; Cupriavidus
Cupriavidus necator N-1	Betaproteobacteria	Bacteria; Proteobacteria; Betaproteobacteria; Burkholderiales; Burkholderiaceae; Cupriavidus
Dechloromonas aromatica RCB	Betaproteobacteria	Bacteria; Proteobacteria; Betaproteobacteria; Rhodocyclales; Rhodocyclaceae; Azospira
Dechlorosoma suillum PS	Betaproteobacteria	Bacteria; Proteobacteria; Betaproteobacteria; Rhodocyclales; Rhodocyclaceae; Azospira
Delftia acidovorans SPH-1	Betaproteobacteria	Bacteria; Proteobacteria; Betaproteobacteria; Burkholderiales; Comamonadaceae; Delftia
Delftia sp. Cs1-4	Betaproteobacteria	Bacteria; Proteobacteria; Betaproteobacteria; Burkholderiales; Comamonadaceae; Delftia
Herbaspirillum seropedicae SmR1	Betaproteobacteria	Bacteria; Proteobacteria; Betaproteobacteria; Burkholderiales; Oxalobacteraceae; Herbaspirillum
Janthinobacterium sp. Marseille	Betaproteobacteria	Bacteria; Proteobacteria; Betaproteobacteria; Burkholderiales; Oxalobacteraceae; Janthinobacterium
Leptothrix cholodnii SP-6	Betaproteobacteria	Bacteria; Proteobacteria; Betaproteobacteria; Burkholderiales; Leptothrix
Methylibium petroleiphilum PM1	Betaproteobacteria	Bacteria; Proteobacteria; Betaproteobacteria; Burkholderiales; Methylibium
Methylobacillus flagellatus KT	Betaproteobacteria	Bacteria; Proteobacteria; Betaproteobacteria; Methylophilales; Methylophilaceae; Methylobacillus
Methylotenera mobilis JLW8	Betaproteobacteria	Bacteria; Proteobacteria; Betaproteobacteria; Methylophilales; Methylophilaceae; Methylotenera
Methylotenera versatilis 301	Betaproteobacteria	Bacteria; Proteobacteria; Betaproteobacteria; Methylophilales; Methylophilaceae; Methylotenera
Methylovorus glucosetrophus SIP3-4	Betaproteobacteria	Bacteria; Proteobacteria; Betaproteobacteria; Methylophilales; Methylophilaceae; Methylovorus; Methylovorus glucosotrophus
Methylovorus sp. MP688	Betaproteobacteria	Bacteria; Proteobacteria; Betaproteobacteria; Methylophilales; Methylophilaceae; Methylovorus
Polaromonas naphthalenivorans CJ2	Betaproteobacteria	Bacteria; Proteobacteria; Betaproteobacteria; Burkholderiales; Comamonadaceae; Polaromonas
Polaromonas sp. JS666	Betaproteobacteria	Bacteria; Proteobacteria; Betaproteobacteria; Burkholderiales; Comamonadaceae; Polaromonas
Polynucleobacter necessarius subsp. asymbioticus QLW-P1DMWA-1	Betaproteobacteria	Bacteria; Proteobacteria; Betaproteobacteria; Burkholderiales; Burkholderiaceae; Polynucleobacter; Polynucleobacter necessarius; Polynucleobacter necessarius subsp. asymbioticus
Pseudogulbenkiania sp. NH8B	Betaproteobacteria	Bacteria; Proteobacteria; Betaproteobacteria; Neisseriales; Neisseriaceae; Pseudogulbenkiania
Pusillimonas sp. T7-7	Betaproteobacteria	Bacteria; Proteobacteria; Betaproteobacteria; Burkholderiales; Alcaligenaceae; Pusillimonas
Ralstonia eutropha JMP134	Betaproteobacteria	Bacteria; Proteobacteria; Betaproteobacteria; Burkholderiales; Burkholderiaceae; Ralstonia
Ralstonia pickettii 12D	Betaproteobacteria	Bacteria; Proteobacteria; Betaproteobacteria; Burkholderiales; Burkholderiaceae; Ralstonia
Ralstonia pickettii 12J	Betaproteobacteria	Bacteria; Proteobacteria; Betaproteobacteria; Burkholderiales; Burkholderiaceae; Ralstonia
Ralstonia solanacearum CFBP2957	Betaproteobacteria	Bacteria; Proteobacteria; Betaproteobacteria; Burkholderiales; Burkholderiaceae; Ralstonia
Ralstonia solanacearum GMI1000	Betaproteobacteria	Bacteria; Proteobacteria; Betaproteobacteria; Burkholderiales; Burkholderiaceae; Ralstonia
Ralstonia solanacearum IPO1609	Betaproteobacteria	Bacteria; Proteobacteria; Betaproteobacteria; Burkholderiales; Burkholderiaceae; Ralstonia
Ralstonia solanacearum Po82	Betaproteobacteria	Bacteria; Proteobacteria; Betaproteobacteria; Burkholderiales; Burkholderiaceae; Ralstonia
Ramlibacter tataouinensis TTB310	Betaproteobacteria	Bacteria; Proteobacteria; Betaproteobacteria; Burkholderiales; Comamonadaceae; Ramlibacter
Rhodoferax ferrireducens T118	Betaproteobacteria	Bacteria; Proteobacteria; Betaproteobacteria; Burkholderiales; Comamonadaceae; Albidiferax
Sideroxydans lithotrophicus ES-1	Betaproteobacteria	Bacteria; Proteobacteria; Betaproteobacteria; Gallionellales; Gallionellaceae; Sideroxydans; Sideroxydans lithotrophicus
Thauera sp. MZ1T	Betaproteobacteria	Bacteria; Proteobacteria; Betaproteobacteria; Rhodocyclales; Rhodocyclaceae; Thauera
Thiobacillus denitrificans ATCC 25259	Betaproteobacteria	Bacteria; Proteobacteria; Betaproteobacteria; Hydrogenophilales; Hydrogenophilaceae; Thiobacillus; Thiobacillus denitrificans
Thiomonas sp. 3As	Betaproteobacteria	Bacteria; Proteobacteria; Betaproteobacteria; Burkholderiales; unclassified Burkholderiales; Burkholderiales Genera incertae sedis; Thiomonas
Variovorax paradoxus EPS	Betaproteobacteria	Bacteria; Proteobacteria; Betaproteobacteria; Burkholderiales; Comamonadaceae; Variovorax; Variovorax paradoxus
Variovorax paradoxus S110	Betaproteobacteria	Bacteria; Proteobacteria; Betaproteobacteria; Burkholderiales; Comamonadaceae; Variovorax; Variovorax paradoxus
Verminephrobacter eiseniae EF01-2	Betaproteobacteria	Bacteria; Proteobacteria; Betaproteobacteria; Burkholderiales; Comamonadaceae; Verminephrobacter
Arcobacter butzleri ED-1	Epsilonproteobacteria	Bacteria; Proteobacteria; delta/epsilon subdivisions; Epsilonproteobacteria; Campylobacterales; Campylobacteraceae; Arcobacter; Arcobacter butzleri
Arcobacter nitrofigilis DSM 7299	Epsilonproteobacteria	Bacteria; Proteobacteria; delta/epsilon subdivisions; Epsilonproteobacteria; Campylobacterales; Campylobacteraceae; Arcobacter; Arcobacter butzleri
Arcobacter sp. L	Epsilonproteobacteria	Bacteria; Proteobacteria; delta/epsilon subdivisions; Epsilonproteobacteria; Campylobacterales; Campylobacteraceae; Arcobacter; Arcobacter butzleri
Nitratiruptor sp. SB155-2	Epsilonproteobacteria	Bacteria; Proteobacteria; Epsilonproteobacteria; Nitratiruptor.
Sulfuricurvum kujiense DSM 16994	Epsilonproteobacteria	Bacteria; Proteobacteria; delta/epsilon subdivisions; Epsilonproteobacteria; Campylobacterales; Helicobacteraceae; Sulfuricurvum; Sulfuricurvum kujiense
Sulfurimonas autotrophica DSM 16294	Epsilonproteobacteria	Bacteria; Proteobacteria; Epsilonproteobacteria; Campylobacterales; Helicobacteraceae; Sulfurimonas
Sulfurimonas denitrificans DSM 1251	Epsilonproteobacteria	Bacteria; Proteobacteria; Epsilonproteobacteria; Campylobacterales; Helicobacteraceae; Sulfurimonas
Sulfurovum sp. NBC37-1	Epsilonproteobacteria	Bacteria; Proteobacteria; Epsilonproteobacteria; Sulfurovum.
uncultured Sulfuricurvum sp. RIFRC-1	Epsilonproteobacteria	Bacteria; Proteobacteria; Epsilonproteobacteria; Campylobacterales; Helicobacteraceae; Sulfuricurvum; environmental samples
Desulfomonile tiedjei DSM 6799	Deltaproteobacteria	Bacteria; Proteobacteria; delta/epsilon subdivisions; Deltaproteobacteria; Syntrophobacterales; Syntrophaceae; Desulfomonile
Desulfovibrio desulfuricans subsp. desulfuricans str. ATCC 27774	Deltaproteobacteria	Bacteria; Proteobacteria; delta/epsilon subdivisions; Deltaproteobacteria; Desulfovibrionales
Sorangium cellulosum 'So ce 56'	Deltaproteobacteria	Bacteria; Proteobacteria; Deltaproteobacteria; Myxococcales; Sorangiineae; Polyangiaceae; Sorangium
Cellulophaga algicola DSM 14237	Bacteroidetes	Bacteria; Bacteroidetes/Chlorobi group; Bacteroidetes; Flavobacteriia; Flavobacteriales; Flavobacteriaceae; Cellulophaga; Cellulophaga algicola
Cellulophaga lytica DSM 7489	Bacteroidetes	Bacteria; Bacteroidetes/Chlorobi group; Bacteroidetes; Flavobacteriia; Flavobacteriales; Flavobacteriaceae; Cellulophaga; Cellulophaga algicola
Chitinophaga pinensis DSM 2588	Bacteroidetes	Bacteria; Bacteroidetes; Sphingobacteriia; Sphingobacteriales; Chitinophagaceae; Chitinophaga
Cyclobacterium marinum DSM 745	Bacteroidetes	Bacteria; Bacteroidetes/Chlorobi group; Bacteroidetes; Cytophagia; Cytophagales; Cyclobacteriaceae; Cyclobacterium
Dyadobacter fermentans DSM 18053	Bacteroidetes	Bacteria; Bacteroidetes/Chlorobi group; Bacteroidetes; Cytophagia; Cytophagales; Cytophagaceae; Dyadobacter; Dyadobacter fermentans
Fibrella aestuarina BUZ 2	Bacteroidetes	Bacteria; Bacteroidetes; Cytophagia; Cytophagales; Cytophagaceae; Fibrella
Flavobacterium columnare ATCC 49512	Bacteroidetes	Bacteria; Bacteroidetes/Chlorobi group; Bacteroidetes; Flavobacteriia; Flavobacteriales; Flavobacteriaceae; Flavobacterium; Flavobacterium johnsoniae
Flavobacterium johnsoniae UW101	Bacteroidetes	Bacteria; Bacteroidetes/Chlorobi group; Bacteroidetes; Flavobacteriia; Flavobacteriales; Flavobacteriaceae; Flavobacterium; Flavobacterium johnsoniae
Haliscomenobacter hydrossis DSM 1100	Bacteroidetes	Bacteria; Bacteroidetes/Chlorobi group; Bacteroidetes; Sphingobacteriia; Sphingobacteriales; Saprospiraceae; Haliscomenobacter; Haliscomenobacter hydrossis
Muricauda ruestringensis DSM 13258	Bacteroidetes	Bacteria; Bacteroidetes/Chlorobi group; Bacteroidetes; Flavobacteriia; Flavobacteriales; Flavobacteriaceae; Muricauda; Muricauda ruestringensis
Niastella koreensis GR20-10	Bacteroidetes	Bacteria; Bacteroidetes/Chlorobi group; Bacteroidetes; Sphingobacteriia; Sphingobacteriales; Chitinophagaceae; Niastella; Niastella koreensis
Rhodothermus marinus DSM 4252	Bacteroidetes	Bacteria; Bacteroidetes/Chlorobi group; Bacteroidetes; Bacteroidetes Order II. Incertae sedis; Rhodothermaceae; Rhodothermus; Rhodothermus marinus
Rhodothermus marinus SG0.5JP17-172	Bacteroidetes	Bacteria; Bacteroidetes/Chlorobi group; Bacteroidetes; Bacteroidetes Order II. Incertae sedis; Rhodothermaceae; Rhodothermus; Rhodothermus marinus
Runella slithyformis DSM 19594	Bacteroidetes	Bacteria; Bacteroidetes; Cytophagia; Cytophagales; Cytophagaceae; Runella
Solitalea canadensis DSM 3403	Bacteroidetes	Bacteria; Bacteroidetes; Sphingobacteriia; Sphingobacteriales; Sphingobacteriaceae; Solitalea
Sphingobacterium sp. 21	Bacteroidetes	Bacteria; Bacteroidetes; Sphingobacteriia; Sphingobacteriales; Sphingobacteriaceae; Sphingobacterium
Sphingobium chlorophenolicum L-1	Bacteroidetes	Bacteria; Bacteroidetes; Sphingobacteriia; Sphingobacteriales; Sphingobacteriaceae; Sphingobacterium
Sphingobium japonicum UT26S	Bacteroidetes	Bacteria; Bacteroidetes; Sphingobacteriia; Sphingobacteriales; Sphingobacteriaceae; Sphingobacterium
Spirosoma linguale DSM 74	Bacteroidetes	Bacteria; Bacteroidetes; Cytophagia; Cytophagales; Cytophagaceae; Spirosoma
Zobellia galactanivorans	Bacteroidetes	Bacteria; Bacteroidetes; Flavobacteriia; Flavobacteriales; Flavobacteriaceae; Zobellia
Bacillus amyloliquefaciens FZB42	Firmicutes	Bacteria; Firmicutes; Bacilli; Bacillales; Bacillaceae; Bacillus
Bacillus amyloliquefaciens subsp. plantarum YAU B9601-Y2	Firmicutes	Bacteria; Firmicutes; Bacilli; Bacillales; Bacillaceae; Bacillus
Bacillus amyloliquefaciens TA208	Firmicutes	Bacteria; Firmicutes; Bacilli; Bacillales; Bacillaceae; Bacillus
Bacillus atrophaeus 1942	Firmicutes	Bacteria; Firmicutes; Bacilli; Bacillales; Bacillaceae; Bacillus
Bacillus cellulosilyticus DSM 2522	Firmicutes	Bacteria; Firmicutes; Bacilli; Bacillales; Bacillaceae; Bacillus
Bacillus clausii KSM-K16	Firmicutes	Bacteria; Firmicutes; Bacilli; Bacillales; Bacillaceae; Bacillus
Bacillus halodurans C-125	Firmicutes	Bacteria; Firmicutes; Bacilli; Bacillales; Bacillaceae; Bacillus
Bacillus licheniformis DSM 13 = ATCC 14580	Firmicutes	Bacteria; Firmicutes; Bacilli; Bacillales; Bacillaceae; Bacillus
Bacillus megaterium DSM 319	Firmicutes	Bacteria; Firmicutes; Bacilli; Bacillales; Bacillaceae; Bacillus
Bacillus megaterium QM B1551	Firmicutes	Bacteria; Firmicutes; Bacilli; Bacillales; Bacillaceae; Bacillus
Bacillus megaterium WSH-002	Firmicutes	Bacteria; Firmicutes; Bacilli; Bacillales; Bacillaceae; Bacillus
Bacillus pseudofirmus OF4	Firmicutes	Bacteria; Firmicutes; Bacilli; Bacillales; Bacillaceae; Bacillus
Bacillus sp. JS	Firmicutes	Bacteria; Firmicutes; Bacilli; Bacillales; Bacillaceae; Bacillus
Bacillus subtilis BSn5	Firmicutes	Bacteria; Firmicutes; Bacilli; Bacillales; Bacillaceae; Bacillus
Bacillus subtilis subsp. natto BEST195	Firmicutes	Bacteria; Firmicutes; Bacilli; Bacillales; Bacillaceae; Bacillus
Bacillus subtilis subsp. spizizenii str. W23	Firmicutes	Bacteria; Firmicutes; Bacilli; Bacillales; Bacillaceae; Bacillus
Bacillus subtilis subsp. spizizenii TU-B-10	Firmicutes	Bacteria; Firmicutes; Bacilli; Bacillales; Bacillaceae; Bacillus
Bacillus subtilis subsp. subtilis str. 168	Firmicutes	Bacteria; Firmicutes; Bacilli; Bacillales; Bacillaceae; Bacillus
Clostridium ljungdahlii DSM 13528	Firmicutes	Bacteria; Firmicutes; Clostridia; Clostridiales; Clostridiaceae; Clostridium
Clostridium perfringens ATCC 13124	Firmicutes	Bacteria; Firmicutes; Clostridia; Clostridiales; Clostridiaceae; Clostridium
Clostridium perfringens SM101	Firmicutes	Bacteria; Firmicutes; Clostridia; Clostridiales; Clostridiaceae; Clostridium
Clostridium perfringens str. 13	Firmicutes	Bacteria; Firmicutes; Clostridia; Clostridiales; Clostridiaceae; Clostridium
Desulfitobacterium dehalogenans ATCC 51507	Firmicutes	Bacteria; Firmicutes; Clostridia; Clostridiales; Peptococcaceae; Desulfitobacterium
Desulfitobacterium dichloroeliminans LMG P-21439	Firmicutes	Bacteria; Firmicutes; Clostridia; Clostridiales; Peptococcaceae; Desulfitobacterium
Desulfitobacterium hafniense DCB-2	Firmicutes	Bacteria; Firmicutes; Clostridia; Clostridiales; Peptococcaceae; Desulfitobacterium
Desulfitobacterium hafniense Y51	Firmicutes	Bacteria; Firmicutes; Clostridia; Clostridiales; Peptococcaceae; Desulfitobacterium
Geobacillus kaustophilus HTA426	Firmicutes	Bacteria; Firmicutes; Bacilli; Bacillales; Bacillaceae; Geobacillus
Geobacillus sp. C56-T3	Firmicutes	Bacteria; Firmicutes; Bacilli; Bacillales; Bacillaceae; Geobacillus
Geobacillus sp. Y412MC52	Firmicutes	Bacteria; Firmicutes; Bacilli; Bacillales; Bacillaceae; Geobacillus
Geobacillus sp. Y412MC61	Firmicutes	Bacteria; Firmicutes; Bacilli; Bacillales; Bacillaceae; Geobacillus
Geobacillus thermoleovorans CCB_US3_UF5	Firmicutes	Bacteria; Firmicutes; Bacilli; Bacillales; Bacillaceae; Geobacillus; Geobacillus thermoleovorans
Moorella thermoacetica ATCC 39073	Firmicutes	Bacteria; Firmicutes; Clostridia; Thermoanaerobacterales; Thermoanaerobacteraceae; Moorella group; Moorella
Paenibacillus mucilaginosus 3016	Firmicutes	Bacteria; Firmicutes; Bacilli; Bacillales; Paenibacillaceae; Paenibacillus
Paenibacillus mucilaginosus KNP414	Firmicutes	Bacteria; Firmicutes; Bacilli; Bacillales; Paenibacillaceae; Paenibacillus
Paenibacillus polymyxa E681	Firmicutes	Bacteria; Firmicutes; Bacilli; Bacillales; Paenibacillaceae; Paenibacillus
Paenibacillus polymyxa M1	Firmicutes	Bacteria; Firmicutes; Bacilli; Bacillales; Paenibacillaceae; Paenibacillus
Paenibacillus polymyxa SC2	Firmicutes	Bacteria; Firmicutes; Bacilli; Bacillales; Paenibacillaceae; Paenibacillus; Paenibacillus terrae
Paenibacillus sp. Y412MC10	Firmicutes	Bacteria; Firmicutes; Bacilli; Bacillales; Paenibacillaceae; Paenibacillus; Paenibacillus terrae
Paenibacillus terrae HPL-003	Firmicutes	Bacteria; Firmicutes; Bacilli; Bacillales; Paenibacillaceae; Paenibacillus; Paenibacillus terrae
Symbiobacterium thermophilum IAM 14863	Firmicutes	Bacteria; Firmicutes; Clostridia; Clostridiales; Clostridiales incertae sedis; Clostridiales Family XVIII. Incertae Sedis; Symbiobacterium; Symbiobacterium thermophilum
Acaryochloris marina MBIC11017	Cyanobacteria	Bacteria; Cyanobacteria; Oscillatoriophycideae; Chroococcales; Acaryochloris
Anabaena sp. 90	Cyanobacteria	Bacteria; Cyanobacteria; Nostocales; Nostocaceae; Anabaena
Anabaena variabilis ATCC 29413	Cyanobacteria	Bacteria; Cyanobacteria; Nostocales; Nostocaceae; Anabaena
Arthrospira platensis NIES-39	Cyanobacteria	Bacteria; Cyanobacteria; Oscillatoriophycideae; Oscillatoriales; Arthrospira; Arthrospira platensis
Calothrix sp. PCC 6303	Cyanobacteria	Bacteria; Cyanobacteria; Nostocales; Rivulariaceae; Calothrix; Calothrix parietina
Calothrix sp. PCC 7507	Cyanobacteria	Bacteria; Cyanobacteria; Nostocales; Rivulariaceae; Calothrix; Calothrix parietina
Chamaesiphon minutus PCC 6605	Cyanobacteria	Bacteria; Cyanobacteria; Oscillatoriophycideae; Chroococcales; Chamaesiphon; Chamaesiphon minutus
Chroococcidiopsis thermalis PCC 7203	Cyanobacteria	Bacteria; Cyanobacteria; Pleurocapsales; Chroococcidiopsis
Crinalium epipsammum PCC 9333	Cyanobacteria	Bacteria; Cyanobacteria; Oscillatoriophycideae; Oscillatoriales; Crinalium
Cyanobacterium aponinum PCC 10605	Cyanobacteria	Bacteria; Cyanobacteria; Oscillatoriophycideae; Chroococcales; Cyanobacterium
Cyanobacterium stanieri PCC 7202	Cyanobacteria	Bacteria; Cyanobacteria; Oscillatoriophycideae; Chroococcales; Cyanobacterium
Cyanobium gracile PCC 6307	Cyanobacteria	Bacteria; Cyanobacteria; Oscillatoriophycideae; Chroococcales; Cyanobium
Cyanothece sp. ATCC 51142	Cyanobacteria	Bacteria; Cyanobacteria; Oscillatoriophycideae; Chroococcales; Cyanothece
Cyanothece sp. PCC 7424	Cyanobacteria	Bacteria; Cyanobacteria; Oscillatoriophycideae; Chroococcales; Cyanothece
Cyanothece sp. PCC 7425	Cyanobacteria	Bacteria; Cyanobacteria; Oscillatoriophycideae; Chroococcales; Cyanothece
Cyanothece sp. PCC 7822	Cyanobacteria	Bacteria; Cyanobacteria; Oscillatoriophycideae; Chroococcales; Cyanothece
Cyanothece sp. PCC 8801	Cyanobacteria	Bacteria; Cyanobacteria; Oscillatoriophycideae; Chroococcales; Cyanothece
Cyanothece sp. PCC 8802	Cyanobacteria	Bacteria; Cyanobacteria; Oscillatoriophycideae; Chroococcales; Cyanothece
Cylindrospermum stagnale PCC 7417	Cyanobacteria	Bacteria; Cyanobacteria; Nostocales; Nostocaceae; Cylindrospermum
Dactylococcopsis salina PCC 8305	Cyanobacteria	Bacteria; Cyanobacteria; Oscillatoriophycideae; Chroococcales; Dactylococcopsis
Geitlerinema sp. PCC 7407	Cyanobacteria	Bacteria; Cyanobacteria; Oscillatoriophycideae; Oscillatoriales; Geitlerinema
Gloeocapsa sp. PCC 7428	Cyanobacteria	Bacteria; Cyanobacteria; Oscillatoriophycideae; Chroococcales; Gloeocapsa
Halothece sp. PCC 7418	Cyanobacteria	Bacteria; Cyanobacteria; Oscillatoriophycideae; Chroococcales; Halothece cluster; Halothece
Leptolyngbya sp. PCC 7376	Cyanobacteria	Bacteria; Cyanobacteria; Oscillatoriophycideae; Oscillatoriales; Leptolyngbya
Microcoleus sp. PCC 7113	Cyanobacteria	Bacteria; Cyanobacteria; Oscillatoriophycideae; Oscillatoriales; Microcoleus
Microcystis aeruginosa NIES-843	Cyanobacteria	Bacteria; Cyanobacteria; Oscillatoriophycideae; Chroococcales; Microcystis; Microcystis aeruginosa
Nostoc punctiforme PCC 73102	Cyanobacteria	Bacteria; Cyanobacteria; Nostocales; Nostocaceae; Nostoc
Nostoc sp. PCC 7107	Cyanobacteria	Bacteria; Cyanobacteria; Nostocales; Nostocaceae; Nostoc
Nostoc sp. PCC 7120	Cyanobacteria	Bacteria; Cyanobacteria; Nostocales; Nostocaceae; Nostoc
Nostoc sp. PCC 7524	Cyanobacteria	Bacteria; Cyanobacteria; Nostocales; Nostocaceae; Nostoc
Oscillatoria acuminata PCC 6304	Cyanobacteria	Bacteria; Cyanobacteria; Oscillatoriophycideae; Oscillatoriales; Oscillatoria; Oscillatoria nigro-viridis
Oscillatoria nigro-viridis PCC 7112	Cyanobacteria	Bacteria; Cyanobacteria; Oscillatoriophycideae; Oscillatoriales; Oscillatoria; Oscillatoria nigro-viridis
Pleurocapsa sp. PCC 7327	Cyanobacteria	Bacteria; Cyanobacteria; Pleurocapsales; Pleurocapsa; Pleurocapsa minor
Pseudanabaena sp. PCC 7367	Cyanobacteria	Bacteria; Cyanobacteria; Oscillatoriophycideae; Oscillatoriales; Pseudanabaena
Rivularia sp. PCC 7116	Cyanobacteria	Bacteria; Cyanobacteria; Nostocales; Rivulariaceae; Rivularia
Stanieria cyanosphaera PCC 7437	Cyanobacteria	Bacteria; Cyanobacteria; Pleurocapsales; Stanieria; Stanieria cyanosphaera
Synechococcus elongatus PCC 7942	Cyanobacteria	Bacteria; Cyanobacteria; Oscillatoriophycideae; Chroococcales; Synechococcus
Synechococcus sp. CC9311	Cyanobacteria	Bacteria; Cyanobacteria; Oscillatoriophycideae; Chroococcales; Synechococcus
Synechococcus sp. CC9605	Cyanobacteria	Bacteria; Cyanobacteria; Oscillatoriophycideae; Chroococcales; Synechococcus
Synechococcus sp. CC9902	Cyanobacteria	Bacteria; Cyanobacteria; Oscillatoriophycideae; Chroococcales; Synechococcus
Synechococcus sp. PCC 6312	Cyanobacteria	Bacteria; Cyanobacteria; Oscillatoriophycideae; Chroococcales; Synechococcus
Synechococcus sp. PCC 7002	Cyanobacteria	Bacteria; Cyanobacteria; Oscillatoriophycideae; Chroococcales; Synechococcus
Synechococcus sp. PCC 7502	Cyanobacteria	Bacteria; Cyanobacteria; Oscillatoriophycideae; Chroococcales; Synechococcus
Synechococcus sp. RCC307	Cyanobacteria	Bacteria; Cyanobacteria; Oscillatoriophycideae; Chroococcales; Synechococcus
Synechococcus sp. WH 7803	Cyanobacteria	Bacteria; Cyanobacteria; Oscillatoriophycideae; Chroococcales; Synechococcus
Synechocystis sp. PCC 6803 substr. GT-I	Cyanobacteria	Bacteria; Cyanobacteria; Oscillatoriophycideae; Chroococcales; Synechococcus
Synechocystis sp. PCC 6803 substr. PCC-N	Cyanobacteria	Bacteria; Cyanobacteria; Oscillatoriophycideae; Chroococcales; Synechococcus
Synechocystis sp. PCC 6803 substr. PCC-P	Cyanobacteria	Bacteria; Cyanobacteria; Oscillatoriophycideae; Chroococcales; Synechococcus
Synechocystis sp. PCC 6803	Cyanobacteria	Bacteria; Cyanobacteria; Oscillatoriophycideae; Chroococcales; Synechococcus
Thermosynechococcus elongatus BP-1	Cyanobacteria	Bacteria; Cyanobacteria; Oscillatoriophycideae; Chroococcales; Thermosynechococcus
Trichodesmium erythraeum IMS101	Cyanobacteria	Bacteria; Cyanobacteria; Oscillatoriophycideae; Oscillatoriales; Trichodesmium; Trichodesmium erythraeum
Acidothermus cellulolyticus 11B	Actinobacteria	Bacteria; Actinobacteria; Actinobacteridae; Actinomycetales; Frankineae; Acidothermaceae; Acidothermus
Actinoplanes missouriensis 431	Actinobacteria	Bacteria; Actinobacteria; Actinobacteria; Actinobacteridae; Actinomycetales; Micromonosporineae; Micromonosporaceae; Actinoplanes; Actinoplanes missouriensis
Actinoplanes sp. N902-109	Actinobacteria	Bacteria; Actinobacteria; Actinobacteria; Actinobacteridae; Actinomycetales; Micromonosporineae; Micromonosporaceae; Actinoplanes; Actinoplanes missouriensis
Actinoplanes sp. SE50/110	Actinobacteria	Bacteria; Actinobacteria; Actinobacteria; Actinobacteridae; Actinomycetales; Micromonosporineae; Micromonosporaceae; Actinoplanes; Actinoplanes missouriensis
Amycolatopsis mediterranei S699	Actinobacteria	Bacteria; Actinobacteria; Actinobacteridae; Actinomycetales; Pseudonocardineae; Pseudonocardiaceae; Amycolatopsis
Amycolatopsis mediterranei U32	Actinobacteria	Bacteria; Actinobacteria; Actinobacteridae; Actinomycetales; Pseudonocardineae; Pseudonocardiaceae; Amycolatopsis
Amycolicicoccus subflavus DQS3-9A1	Actinobacteria	Bacteria; Actinobacteria; Actinobacteridae; Actinomycetales; Pseudonocardineae; Pseudonocardiaceae; Amycolatopsis
Arthrobacter aurescens TC1	Actinobacteria	Bacteria; Actinobacteria; Actinobacteria; Actinobacteridae; Actinomycetales; Micrococcineae; Micrococcaceae; Arthrobacter; Arthrobacter aurescens
Arthrobacter chlorophenolicus A6	Actinobacteria	Bacteria; Actinobacteria; Actinobacteria; Actinobacteridae; Actinomycetales; Micrococcineae; Micrococcaceae; Arthrobacter; Arthrobacter aurescens
Arthrobacter phenanthrenivorans Sphe3	Actinobacteria	Bacteria; Actinobacteria; Actinobacteria; Actinobacteridae; Actinomycetales; Micrococcineae; Micrococcaceae; Arthrobacter; Arthrobacter aurescens
Arthrobacter sp. FB24	Actinobacteria	Bacteria; Actinobacteria; Actinobacteria; Actinobacteridae; Actinomycetales; Micrococcineae; Micrococcaceae; Arthrobacter; Arthrobacter aurescens
Beutenbergia cavernae DSM 12333	Actinobacteria	Bacteria; Actinobacteria; Actinobacteridae; Actinomycetales; Micrococcineae; Beutenbergiaceae; Beutenbergia
Catenulispora acidiphila DSM 44928	Actinobacteria	Bacteria; Actinobacteria; Actinobacteria; Actinobacteridae; Actinomycetales; Catenulisporineae; Catenulisporaceae; Catenulispora; Catenulispora acidiphila
Cellulomonas fimi ATCC 484	Actinobacteria	Bacteria; Actinobacteria; Actinobacteria; Actinobacteridae; Actinomycetales; Micrococcineae; Cellulomonadaceae; Cellulomonas; Cellulomonas fimi
Cellulomonas flavigena DSM 20109	Actinobacteria	Bacteria; Actinobacteria; Actinobacteria; Actinobacteridae; Actinomycetales; Micrococcineae; Cellulomonadaceae; Cellulomonas; Cellulomonas fimi
Corynebacterium halotolerans YIM 70093 = DSM 44683	Actinobacteria	Bacteria; Actinobacteria; Actinobacteria; Actinobacteridae; Actinomycetales; Corynebacterineae; Corynebacteriaceae; Corynebacterium
Corynebacterium variabile DSM 44702	Actinobacteria	Bacteria; Actinobacteria; Actinobacteria; Actinobacteridae; Actinomycetales; Corynebacterineae; Corynebacteriaceae; Corynebacterium
Frankia alni ACN14a	Actinobacteria	Bacteria; Actinobacteria; Actinobacteridae; Actinomycetales; Frankineae; Frankiaceae; Frankia
Frankia sp. CcI3	Actinobacteria	Bacteria; Actinobacteria; Actinobacteridae; Actinomycetales; Frankineae; Frankiaceae; Frankia
Frankia sp. EAN1pec	Actinobacteria	Bacteria; Actinobacteria; Actinobacteridae; Actinomycetales; Frankineae; Frankiaceae; Frankia
Frankia sp. EuI1c	Actinobacteria	Bacteria; Actinobacteria; Actinobacteridae; Actinomycetales; Frankineae; Frankiaceae; Frankia
Gordonia bronchialis DSM 43247	Actinobacteria	Bacteria; Actinobacteria; Actinobacteridae; Actinomycetales; Corynebacterineae; Gordoniaceae; Gordonia
Gordonia polyisoprenivorans VH2	Actinobacteria	Bacteria; Actinobacteria; Actinobacteridae; Actinomycetales; Corynebacterineae; Gordoniaceae; Gordonia
Gordonia sp. KTR9	Actinobacteria	Bacteria; Actinobacteria; Actinobacteria; Actinobacteridae; Actinomycetales; Corynebacterineae; Gordoniaceae; Gordonia
Kineococcus radiotolerans SRS30216	Actinobacteria	Bacteria; Actinobacteria; Actinobacteridae; Actinomycetales; Kineosporiineae; Kineosporiaceae; Kineococcus
Kitasatospora setae KM-6054	Actinobacteria	Bacteria; Actinobacteria; Actinobacteridae; Actinomycetales; Streptomycineae; Streptomycetaceae; Kitasatospora
Kribbella flavida DSM 17836	Actinobacteria	Bacteria; Actinobacteria; Actinobacteridae; Actinomycetales; Propionibacterineae; Nocardioidaceae; Kribbella
Microlunatus phosphovorus NM-1	Actinobacteria	Bacteria; Actinobacteria; Actinobacteridae; Actinomycetales; Propionibacterineae; Propionibacteriaceae; Microlunatus
Mycobacterium avium 104	Actinobacteria	Bacteria; Actinobacteria; Actinobacteridae; Actinomycetales; Corynebacterineae; Mycobacteriaceae; Mycobacterium
Mycobacterium avium subsp. paratuberculosis K-10	Actinobacteria	Bacteria; Actinobacteria; Actinobacteridae; Actinomycetales; Corynebacterineae; Mycobacteriaceae; Mycobacterium
Mycobacterium avium subsp. paratuberculosis MAP4	Actinobacteria	Bacteria; Actinobacteria; Actinobacteridae; Actinomycetales; Corynebacterineae; Mycobacteriaceae; Mycobacterium
Mycobacterium chubuense NBB4	Actinobacteria	Bacteria; Actinobacteria; Actinobacteridae; Actinomycetales; Corynebacterineae; Mycobacteriaceae; Mycobacterium
Mycobacterium gilvum PYR-GCK	Actinobacteria	Bacteria; Actinobacteria; Actinobacteridae; Actinomycetales; Corynebacterineae; Mycobacteriaceae; Mycobacterium
Mycobacterium gilvum Spyr1	Actinobacteria	Bacteria; Actinobacteria; Actinobacteridae; Actinomycetales; Corynebacterineae; Mycobacteriaceae; Mycobacterium
Mycobacterium indicus pranii MTCC 9506	Actinobacteria	Bacteria; Actinobacteria; Actinobacteridae; Actinomycetales; Corynebacterineae; Mycobacteriaceae; Mycobacterium
Mycobacterium intracellulare ATCC 13950	Actinobacteria	Bacteria; Actinobacteria; Actinobacteridae; Actinomycetales; Corynebacterineae; Mycobacteriaceae; Mycobacterium
Mycobacterium intracellulare MOTT-02	Actinobacteria	Bacteria; Actinobacteria; Actinobacteridae; Actinomycetales; Corynebacterineae; Mycobacteriaceae; Mycobacterium
Mycobacterium intracellulare MOTT-64	Actinobacteria	Bacteria; Actinobacteria; Actinobacteridae; Actinomycetales; Corynebacterineae; Mycobacteriaceae; Mycobacterium
Mycobacterium liflandii 128FXT	Actinobacteria	Bacteria; Actinobacteria; Actinobacteridae; Actinomycetales; Corynebacterineae; Mycobacteriaceae; Mycobacterium
Mycobacterium marinum M	Actinobacteria	Bacteria; Actinobacteria; Actinobacteridae; Actinomycetales; Corynebacterineae; Mycobacteriaceae; Mycobacterium
Mycobacterium massiliense str. GO 06	Actinobacteria	Bacteria; Actinobacteria; Actinobacteridae; Actinomycetales; Corynebacterineae; Mycobacteriaceae; Mycobacterium
Mycobacterium rhodesiae NBB3	Actinobacteria	Bacteria; Actinobacteria; Actinobacteridae; Actinomycetales; Corynebacterineae; Mycobacteriaceae; Mycobacterium
Mycobacterium smegmatis JS623	Actinobacteria	Bacteria; Actinobacteria; Actinobacteridae; Actinomycetales; Corynebacterineae; Mycobacteriaceae; Mycobacterium
Mycobacterium smegmatis str. MC2 155	Actinobacteria	Bacteria; Actinobacteria; Actinobacteridae; Actinomycetales; Corynebacterineae; Mycobacteriaceae; Mycobacterium
Mycobacterium sp. JLS	Actinobacteria	Bacteria; Actinobacteria; Actinobacteridae; Actinomycetales; Corynebacterineae; Mycobacteriaceae; Mycobacterium
Mycobacterium sp. KMS	Actinobacteria	Bacteria; Actinobacteria; Actinobacteridae; Actinomycetales; Corynebacterineae; Mycobacteriaceae; Mycobacterium
Mycobacterium sp. MCS	Actinobacteria	Bacteria; Actinobacteria; Actinobacteridae; Actinomycetales; Corynebacterineae; Mycobacteriaceae; Mycobacterium
Mycobacterium sp. MOTT36Y	Actinobacteria	Bacteria; Actinobacteria; Actinobacteridae; Actinomycetales; Corynebacterineae; Mycobacteriaceae; Mycobacterium
Mycobacterium ulcerans Agy99	Actinobacteria	Bacteria; Actinobacteria; Actinobacteridae; Actinomycetales; Corynebacterineae; Mycobacteriaceae; Mycobacterium
Mycobacterium vanbaalenii PYR-1	Actinobacteria	Bacteria; Actinobacteria; Actinobacteridae; Actinomycetales; Corynebacterineae; Mycobacteriaceae; Mycobacterium
Nocardia brasiliensis ATCC 700358	Actinobacteria	Bacteria; Actinobacteria; Actinobacteridae; Actinomycetales; Corynebacterineae; Nocardiaceae; Nocardia
Nocardia cyriacigeorgica GUH-2	Actinobacteria	Bacteria; Actinobacteria; Actinobacteridae; Actinomycetales; Corynebacterineae; Nocardiaceae; Nocardia
Nocardia farcinica IFM 10152	Actinobacteria	Bacteria; Actinobacteria; Actinobacteridae; Actinomycetales; Corynebacterineae; Nocardiaceae; Nocardia
Nocardioides sp. JS614	Actinobacteria	Bacteria; Actinobacteria; Actinobacteridae; Actinomycetales; Streptosporangineae; Nocardiopsaceae; Nocardiopsis
Nocardiopsis dassonvillei subsp. dassonvillei DSM 43111	Actinobacteria	Bacteria; Actinobacteria; Actinobacteridae; Actinomycetales; Streptosporangineae; Nocardiopsaceae; Nocardiopsis
Pseudonocardia dioxanivorans CB1190	Actinobacteria	Bacteria; Actinobacteria; Actinobacteria; Actinobacteridae; Actinomycetales; Pseudonocardineae; Pseudonocardiaceae; Pseudonocardia; Pseudonocardia dioxanivorans
Rhodococcus erythropolis PR4	Actinobacteria	Bacteria; Actinobacteria; Actinobacteridae; Actinomycetales; Corynebacterineae; Nocardiaceae; Rhodococcus
Rhodococcus jostii RHA1	Actinobacteria	Bacteria; Actinobacteria; Actinobacteridae; Actinomycetales; Corynebacterineae; Nocardiaceae; Rhodococcus
Rhodococcus opacus B4	Actinobacteria	Bacteria; Actinobacteria; Actinobacteridae; Actinomycetales; Corynebacterineae; Nocardiaceae; Rhodococcus
Saccharomonospora viridis DSM 43017	Actinobacteria	Bacteria; Actinobacteria; Actinobacteria; Actinobacteridae; Actinomycetales; Pseudonocardineae; Pseudonocardiaceae; Saccharomonospora; Saccharomonospora viridis
Saccharopolyspora erythraea NRRL 2338	Actinobacteria	Bacteria; Actinobacteria; Actinobacteridae; Actinomycetales; Pseudonocardineae; Pseudonocardiaceae; Saccharopolyspora
Saccharothrix espanaensis DSM 44229	Actinobacteria	Bacteria; Actinobacteria; Actinobacteria; Actinobacteridae; Actinomycetales; Pseudonocardineae; Pseudonocardiaceae; Saccharothrix; Saccharothrix espanaensis
Salinispora tropica CNB-440	Actinobacteria	Bacteria; Actinobacteria; Actinobacteria; Actinobacteridae; Actinomycetales; Micromonosporineae; Micromonosporaceae; Salinispora; Salinispora tropica
Streptomyces bingchenggensis BCW-1	Actinobacteria	Bacteria; Actinobacteria; Actinobacteridae; Actinomycetales; Streptomycineae; Streptomycetaceae; Streptomyces
Streptomyces cattleya NRRL 8057 = DSM 46488	Actinobacteria	Bacteria; Actinobacteria; Actinobacteridae; Actinomycetales; Streptomycineae; Streptomycetaceae; Streptomyces
Streptomyces coelicolor A3(2)	Actinobacteria	Bacteria; Actinobacteria; Actinobacteridae; Actinomycetales; Streptomycineae; Streptomycetaceae; Streptomyces
Streptomyces davawensis JCM 4913	Actinobacteria	Bacteria; Actinobacteria; Actinobacteridae; Actinomycetales; Streptomycineae; Streptomycetaceae; Streptomyces
Streptomyces flavogriseus ATCC 33331	Actinobacteria	Bacteria; Actinobacteria; Actinobacteridae; Actinomycetales; Streptomycineae; Streptomycetaceae; Streptomyces
Streptomyces fulvissimus DSM 40593	Actinobacteria	Bacteria; Actinobacteria; Actinobacteridae; Actinomycetales; Streptomycineae; Streptomycetaceae; Streptomyces
Streptomyces griseus subsp. griseus NBRC 13350	Actinobacteria	Bacteria; Actinobacteria; Actinobacteridae; Actinomycetales; Streptomycineae; Streptomycetaceae; Streptomyces
Streptomyces scabiei 87.22	Actinobacteria	Bacteria; Actinobacteria; Actinobacteridae; Actinomycetales; Streptomycineae; Streptomycetaceae; Streptomyces
Streptomyces sp. PAMC26508	Actinobacteria	Bacteria; Actinobacteria; Actinobacteridae; Actinomycetales; Streptomycineae; Streptomycetaceae; Streptomyces
Streptomyces sp. SirexAA-E	Actinobacteria	Bacteria; Actinobacteria; Actinobacteridae; Actinomycetales; Streptomycineae; Streptomycetaceae; Streptomyces
Streptomyces venezuelae ATCC 10712	Actinobacteria	Bacteria; Actinobacteria; Actinobacteridae; Actinomycetales; Streptomycineae; Streptomycetaceae; Streptomyces
Streptomyces violaceusniger Tu 4113	Actinobacteria	Bacteria; Actinobacteria; Actinobacteridae; Actinomycetales; Streptomycineae; Streptomycetaceae; Streptomyces
Streptosporangium roseum DSM 43021	Actinobacteria	Bacteria; Actinobacteria; Actinobacteria; Actinobacteridae; Actinomycetales; Streptosporangineae; Streptosporangiaceae; Streptosporangium; Streptosporangium roseum
Tsukamurella paurometabola DSM 20162	Actinobacteria	Bacteria; Actinobacteria; Actinobacteridae; Actinomycetales; Corynebacterineae; Tsukamurellaceae; Tsukamurella
Verrucosispora maris AB-18-032	Actinobacteria	Bacteria; Actinobacteria; Actinobacteria; Actinobacteridae; Actinomycetales; Micromonosporineae; Micromonosporaceae; Verrucosispora; Verrucosispora maris
Xylanimonas cellulosilytica DSM 15894	Actinobacteria	Bacteria; Actinobacteria; Actinobacteridae; Actinomycetales; Micrococcineae; Promicromonosporaceae; Xylanimonas
Candidatus Solibacter usitatus Ellin6076	Acidobacteria	Bacteria; Fibrobacteres/Acidobacteria group; Acidobacteria; Solibacteres; Solibacterales; Solibacteraceae; Candidatus Solibacter; Candidatus Solibacter usitatus
Metallosphaera sedula DSM 5348	Archaea	Archaea; Crenarchaeota; Thermoprotei; Sulfolobales; Sulfolobaceae; Metallosphaera
Natronomonas pharaonis DSM 2160	Archaea	Archaea; Euryarchaeota; Halobacteria; Halobacteriales; Halobacteriaceae; Natronomonas
Granulibacter bethesdensis CGDNIH1	Fibrobacteres	Bacteria; Fibrobacteres/Acidobacteria group; Acidobacteria; Acidobacteriia; Acidobacteriales; Acidobacteriaceae; Granulicella; Granulicella tundricola
Granulicella mallensis MP5ACTX8	Fibrobacteres	Bacteria; Fibrobacteres/Acidobacteria group; Acidobacteria; Acidobacteriia; Acidobacteriales; Acidobacteriaceae; Granulicella; Granulicella tundricola
Granulicella tundricola MP5ACTX9	Fibrobacteres	Bacteria; Fibrobacteres/Acidobacteria group; Acidobacteria; Acidobacteriia; Acidobacteriales; Acidobacteriaceae; Granulicella; Granulicella tundricola
Halalkalicoccus jeotgali B3	Euryarchaeota	Archaea; Euryarchaeota; Halobacteria; Halobacteriales; Halobacteriaceae; Halalkalicoccus; Halalkalicoccus jeotgali
Haloarcula hispanica ATCC 33960	Euryarchaeota	Archaea; Euryarchaeota; Halobacteria; Halobacteriales; Halobacteriaceae; Haloarcula
Haloarcula marismortui ATCC 43049	Euryarchaeota	Archaea; Euryarchaeota; Halobacteria; Halobacteriales; Halobacteriaceae; Haloarcula
Haloferax mediterranei ATCC 33500	Euryarchaeota	Archaea; Euryarchaeota; Halobacteria; Halobacteriales; Halobacteriaceae; Haloferax
Halopiger xanaduensis SH-6	Euryarchaeota	Archaea; Euryarchaeota; Halobacteria; Halobacteriales; Halobacteriaceae; Halopiger; Halopiger xanaduensis
Haloquadratum walsbyi C23	Euryarchaeota	Archaea; Euryarchaeota; Halobacteria; Halobacteriales; Halobacteriaceae; Haloquadratum
Haloquadratum walsbyi DSM 16790	Euryarchaeota	Archaea; Euryarchaeota; Halobacteria; Halobacteriales; Halobacteriaceae; Halorubrum; Halorubrum lacusprofundi
Halorubrum lacusprofundi ATCC 49239	Euryarchaeota	Archaea; Euryarchaeota; Halobacteria; Halobacteriales; Halobacteriaceae; Halorubrum; Halorubrum lacusprofundi
Haloterrigena turkmenica DSM 5511	Euryarchaeota	Archaea; Euryarchaeota; Halobacteria; Halobacteriales; Halobacteriaceae; Haloterrigena; Haloterrigena turkmenica
Aspergillus nidulans FGSC A4	Eukaryota	Eukaryota; Opisthokonta; Fungi; Dikarya; Ascomycota; saccharomyceta; Pezizomycotina; leotiomyceta; Eurotiomycetes; Eurotiomycetidae; Eurotiales; Trichocomaceae; Emericella; Emericella nidulans; mitosporic Emericella nidulans
Ceratitis capitata	Eukaryota	Eukaryota; Opisthokonta; Metazoa; Eumetazoa; Bilateria; Protostomia; Ecdysozoa; Panarthropoda; Arthropoda
Magnaporthe oryzae 70-15	Eukaryota	Eukaryota; Opisthokonta; Fungi; Dikarya; Ascomycota; saccharomyceta; Pezizomycotina; leotiomyceta; sordariomyceta; Sordariomycetes; Sordariomycetidae; Magnaporthales; Magnaporthaceae; Magnaporthe; Magnaporthe oryzae
Thielavia terrestris NRRL 8126	Eukaryota	Eukaryota; Opisthokonta; Fungi; Dikarya; Ascomycota; saccharomyceta; Pezizomycotina; leotiomyceta; sordariomyceta; Sordariomycetes; Sordariomycetidae; Sordariales; Chaetomiaceae; Thielavia; Thielavia terrestris
Deinococcus geothermalis DSM 11300	Deinococcus-Thermus	Bacteria; Deinococcus-Thermus; Deinococci; Deinococcales; Deinococcaceae; Deinococcus
Marinithermus hydrothermalis DSM 14884	Deinococcus	Bacteria; Deinococcus-Thermus; Deinococci; Thermales; Thermaceae; Marinithermus; Marinithermus hydrothermalis
Flexistipes sinusarabici DSM 4947	Deferribacteres	Bacteria; Deferribacteres; Deferribacteres; Deferribacterales; Deferribacteraceae; Flexistipes; Flexistipes sinusarabici
Hydrogenobacter thermophilus TK-6	Aquificae	Bacteria; Aquificae; Aquificales; Aquificaceae; Hydrogenobacter
Sulfurihydrogenibium sp. YO3AOP1	Aquificae	Bacteria; Aquificae; Aquificae; Aquificales; Hydrogenothermaceae; Sulfurihydrogenibium
Thermobaculum terrenum ATCC BAA-798	unclassified bacteria	Bacteria; unclassified Bacteria; Thermobaculum; Thermobaculum terrenum
Thermodesulfatator indicus DSM 15286	Thermodesulfobacteria	Bacteria; Thermodesulfobacteria; Thermodesulfobacteria; Thermodesulfobacteriales; Thermodesulfobacteriaceae; Thermodesulfatator; Thermodesulfatator indicus
Leptospira biflexa serovar Patoc strain 'Patoc 1 (Ames)'	Spirochaetes	Bacteria; Spirochaetes; Spirochaetia; Spirochaetales; Leptospiraceae; Leptospira; Leptospira biflexa; Leptospira biflexa serovar Patoc
Leptospira biflexa serovar Patoc strain 'Patoc 1 (Paris)'	Spirochaetes	Bacteria; Spirochaetes; Spirochaetia; Spirochaetales; Leptospiraceae; Leptospira; Leptospira biflexa; Leptospira biflexa serovar Patoc
Phycisphaera mikurensis NBRC 102666	Planctomycetes	Bacteria; Planctomycetes; Phycisphaerae; Phycisphaerales; Phycisphaeraceae; Phycisphaera; Phycisphaera mikurensis
Pirellula staleyi DSM 6068	Planctomycetes	Bacteria; Planctomycetes; Planctomycetia; Planctomycetales; Planctomycetaceae; Pirellula
Planctomyces limnophilus DSM 3776	Planctomycetes	Bacteria; Planctomycetes; Planctomycetia; Planctomycetales; Planctomycetaceae; Planctomyces; Planctomyces limnophilus
Rhodopirellula baltica SH 1	Planctomycetes	Bacteria; Planctomycetes; Planctomycetia; Planctomycetales; Planctomycetaceae; Rhodopirellula
Leptospirillum ferrooxidans C2-3	Nitrospirae	Bacteria; Nitrospirae; Nitrospira; Nitrospirales; Nitrospiraceae; Leptospirillum; Leptospirillum sp. Group I; Leptospirillum ferrooxidans
Desulfurispirillum indicum S5	Chrysiogenetes	Bacteria; Chrysiogenetes; Chrysiogenetes; Chrysiogenales; Chrysiogenaceae; Desulfurispirillum
Candidatus Protochlamydia amoebophila UWE25	Chlamydiae	Bacteria; Chlamydiae; Chlamydiales; Parachlamydiaceae; Candidatus Protochlamydia
Methylacidiphilum infernorum V4	Chlamydiae	Bacteria; Chlamydiae/Verrucomicrobia group; Verrucomicrobia; unclassified Verrucomicrobia; Methylacidiphilales; Methylacidiphilaceae; Methylacidiphilum; Methylacidiphilum infernorum
