# Supplementary material for: Ubiquity and Diversity of Heterotrophic Bacterial nasA Genes in Diverse Marine Environments
Source: PLoS One. 2015 Feb 3;10(2):e0117473. doi: 10.1371/journal.pone.0117473 (PMC4315400; doi:10.1371/journal.pone.0117473)
Supplement: S6 Table — (XLSX) [file pone.0117473.s009.xlsx]

## Sheet: Sheet1
Table S6
ANOSIM analysis
	P value<0.05 showed in red color based on the ANOSIM analysis
	Western Pacific Ocean	SCS	ECS	Indian Ocean	Atlantic Ocean	shallow-water hydrothermal system	Western Pacific Ocean warm pool
0	H	Y	E	ID	AT	TW	WP
H	0	0.0284	0.0008	0.0074	0.0706	0.2072	0.0699
Y	0.0284	0	0.0139	0.0077	0.0645	0.1923	0.0651
E	0.0008	0.0139	0	0.0001	0.1034	0.0973	0.544
ID	0.0074	0.0077	0.0001	0	0.0496	0.1664	0.0489
AT	0.0706	0.0645	0.1034	0.0496	0	1	0.6714
TW	0.2072	0.1923	0.0973	0.1664	1	0	0.3402
WP	0.0699	0.0651	0.544	0.0489	0.6714	0.3402	0
